# Supplementary material for: Genome-Wide Identification and Transcriptome-Based Expression Profile of Cuticular Protein Genes in Antheraea pernyi
Source: Int J Mol Sci. 2023 Apr 10;24(8):6991. doi: 10.3390/ijms24086991 (PMC10138643; doi:10.3390/ijms24086991)
Supplement: Supplementary file 1 [file ijms-24-06991-s001.zip]

Archive with 11 entries (11 files):
- Figure S1.pdf
- Figure S2.pdf
- Figure S3.pdf
- Figure S4.pdf
- Figure S5.pdf
- Figure S6(A).pdf
- Figure S6(B).pdf
- Figure S7(A).pdf
- Figure S7(B).pdf
- Supplementary Captions.pdf
- Supplementary Table S1-S7.xlsx
