# Supplementary material for: Genome-Wide Identification and Transcriptome-Based Expression Profile of Cuticular Protein Genes in Antheraea pernyi
Source: Int J Mol Sci. 2023 Apr 10;24(8):6991. doi: 10.3390/ijms24086991 (PMC10138643; doi:10.3390/ijms24086991)
Supplement: Supplementary file 1 [file ijms-24-06991-s001.zip › Supplementary Table S1-S7.xlsx]

## Sheet: Supplementary Table S1
Table S1 The detail information of cuticular proteins in Bombyx mori.
Accession No	Gene ID in the New Genome	Family	Gene Name	Amino acid sequence	Chr.	Strand	Position
							Start	End											CPG29
BR000502	gene-CPR1	RR-1	BmorCPR1	MNSFKVQYVIALCVVAAVGVPVEDGKWHPYHYGDSGKYIPTDEGKYIHIPNPYIHIDNPYDGGFGPYAHDYEPYVGEATVQDQYRLILTPPKDIPFYKDGYYKNNGIKIIKQKHNYDEDKYDFDFETENKIRAEEKAVLKNANSIDEGIASKGFYEYIGPDGFMYRVDYTADENGFRPKVKRLETPYSGKWILEKVN	chromosome="5"	-	6889743	6892001											CPG30
BR000503	gene-CPR2		BmorCPR2	MKFLIVLAVAVACASADVSHIVKSDEYAAPVVKSSYDITPEGHFQFNYETGNGIYAQAEGAVKNVNSEYPAIEVKGAYKYTSPDGQPIDLAYVADENGYQPQGSHLPTPHPIPEAIARALAYIEAHPPSPSVVERKVVANLLG	chromosome="8"	+	5205561	5208641
BR000504	gene-CPR3		BmorCPR3	MRTYIFLALVAVAVADVSHVVRTGEADAQIVSQDADVFPDKYQYQYQTSNGISGQEQGALVNEGREDASIAVQGSSGYTAPDGTPIQITYIADANGYQPSGAHLPTTPAPVPIPDYIARAIEYIRTHPPKPEVGQRI	chromosome="8"	+	5213793	5217712
BR000505	gene-CPR4		BmorCPR4	MKSFFVVALFVAVAVAAPVGPDADAVVIRQDNDNIGVEGYNTGYETSNGIKAQETGQLKNIGTENEALEVRGEFAYIGPDGVTYAVTYVANEGGFQPSAPHIPKA	chromosome="9"	+	15843116	15844591
BR000506	gene-CPR5		BmorCPR5	MKSCIVFALFVAAASAAAITTNSKDAVILQQTFDNIGVEGYGFGFETSDGKTAQESAVLKNVGTENEALEVRGQYSYVDLDGKVHETTYTADENGFHPSGADIPQLPQV	chromosome="9"	+	15857278	15861820
BR000507	gene-CPR6		BmorCPR6	MFVGTYSYLNCLLVTLALGCVAADVSHVIANANANANRDAKIIRQELDVNPDGAYHWTYETENGIVADETGGLKNPQDENPIPSVQGRVSWTAPDGQLVEIQYVADENGYQPQGSFIPTPPPIPEAIVRALQYIQDHPPPATQKN	chromosome="11"	-	4660179	4667362
BR000508	gene-CPR7		BmorCPR7	MTKLIIWLAALAVAVKSERLDHLLPQGYAPASAGAFSGQASPPFKFENVNNGDGNYRFSYETPEGISAYESGAPRASGPEGPAVTAEGGFSYRAPDGQQISLTYTADENGFHPVGAHLPTPPPIPEAIQRSLELNRQNPSSDGGSRNNGGGNNGRNGYHY	chromosome="17"	+	10863393	10867416
BR000509	gene-CPR8		BmorCPR8	MSALKIVSALALFSMASAGHLGHLQHTSGGYNAGAYNAGAYSGAYGGAQIPILSYENINNGDGTYRYSYETGNGISAHESGAPRAPGPEGLAVTAEGGFSYRAPDGQQVALSYTADENGFHPTGSHIPTPPPIPEAILRSIEFNRQNPSSGDGSYHHGGRYNNAYHY	chromosome="17"	-	10871110	10873794
BR000510	gene-CPR9		BmorCPR9	MANVLLLLTSVLIALGSCGRLEPQYLPPRPGGGNGGNGGSNTGGGFGGSGGSGSGGGFGGSGGGHFGGGSRGFGGSGSGSHGSSSGGGSGGSSSGGFGSTSSGGSGPQIPIVSFENVNNGDGSYHFSYETGNGISAKESGAPRAQGPEGPAVTAEGAFSYRTPDGQQISITYTADENGFHPTGPHLPTPPPIPEEILRSIEFNKRNPSSEGSYNGGNGNGSGGSGGAGGYHY	chromosome="17"	-	10883662	10886290
BR000511	gene-CPR10		BmorCPR10	MYRLIVSAFVIVAVSCQQHEGARRVPKYAGDPKTAAIVQEARYLSGNGAFGAAYQQEDGINFKEETDAEGNRKGSYSYIDPSGQRKTVNYIAGKNGFQAVGDHIPTAPQAAAPTPGYTPDPRYNSPDYKAPQYSAPQQYVSQAQPRNYGGKPNEDDGQYYPELYEQENYAAPQPRYQPQQQYQAQPQYQAQPQPQYQPQPQYQPEPQPRYQSQPQYQSTNIYTGVQQAQYSGLQTQQEYSAPETRSQYYEPTTPPPARFFPPGKFSLNRAPDGYSYSFHKA	chromosome="18"	-	8427836	8429010
BR000512	gene-CPR11		BmorCPR11	MRLSAYEHTVLILVLTALTAVCGAAKLDRTYLPPASAKTAGGSPGSLQTPLTGSFNQGIGELPAGGYTNDAQSVVVDAALTGTRSTGESEQSGLGGPRPSYGSTASKVGDAAFRGSQNNFGAPLSGQVNGAFEAKPERPQATQDRNSNIITYENNVDINNYNYGFETDNGIAVGENGVAHDGVHAQGGYSYKGDDGQVYSVTYTADKNGYKPQGNHLPTAPPIPDEILKSIEQNKKDEAAGLVDDGL	chromosome="19"	+	1153476	1155390
BR000513	gene-CPR12		BmorCPR12	GNAGISEPSAPSGFGQTPGMSGFGQQSGQSGPSQPIGQASFGQTPFPKSSSPSFSQFVAAALEGNNQQSGPSSVSAPSANYGQAIGSTNFGKISPSFGASAQPNQETQSFGQAPIFGQDAQVYQPERARASIDRGAEILRYDNQNDGETFAYAFETSNGISAEESGVATNGVQAQGSFSYTDDDGQQIRITYTADENGYQPQGDHLPTPPPIPEEILRSIEENARAAAAGTQEGAYNPNEDVAIVPQQYNNGGVPSYPGATTYQGAAQGPQQSNGPFGSSKPAGALGQAGSNQPNRYTANSELNNQVGDTGYDYNKPQGSTGRTGSSEQPSGQYNSAASPNSQSGPAKRPGQYSPVTSPNSQGNSPFLGSQGSSSPFGGNPSQINGFSKSSPSSFGTGP…	chromosome="19"	+	1179089	1181863
BR000514	gene-CPR13		BmorCPR13	MYLLITVAVLAVSHAAKLDKTYLPPHSQSSGGSGSFLQTPFVEAQRQSQLGSAAQNGFARAGNGFAQPAFGGQYSNGYDAVGVESRPERPRAALERNAAILRQDNTNNGDSYSYAYETENGIYAEENGVAANGVEAQGGYSYTGDDGQVYTIRYTADQNGFVAQGDHIPTAPPVPEEILRALEQNAQDEAAGIYDDGSYSEEKYGGGEARLNKQYADSVVTDSAAYRDVSGLRTQASFRNGPQTAYLPPAQRRQDAGYHY	chromosome="19"	+	1189427	1190946
BR000515	gene-CPR14		BmorCPR14	MNAAKLHRAYLPPSNAKLAGGRPEDLQTPLELPKETYLKFSGNDKQKKKENAVSQNIMELNGNFPNTQTLKHDTENRELGINLSLSQAQNSAFNDDQEIPLEIKSTLQQGIFESNTFGPIKSTYSLAQKNNDRNQYIPKSIDKINTRFEANSTSVPTAVKESKNTAYTIPIVRGSFEEYNQIKQMPNSESITETLIEDKITPPKDDVSSEIIGMAPDFNKPEEIFTENFSRVGDPTSNYPNQIINPTVDGQSISNIAGSFVNFQNTENLERNKQKNKNENDDSLSSKRFNNIKNIYSNLFPQNFRNKYVEIANRPQTENDRKAALLSFENIITPEGFSYTFDTSNGIHADESGSAIEGVRAKGSYSYTGDDGKVYTVTYTADEKGFLPKGDHIHPLPNS…	chromosome="19"	+	1202997	1206339
BR000516	gene-CPR15		BmorCPR15	MKLFVVAAVLGVCLADRLDNKYLPPRGNAGAGFGPGFGLAPGAGGFGGNGGLGQGGFAPQPSGGYNAASQAYSSRSQASADAGAQILRLNNEVTAEGFSYDFETSNGIRADAHGVATNGVQSQGSFAYKGDDGQDYSITYTADENGYQPQGAHLPTPPPIPEEILKSLEQNARDEAAGISDDGTYHGEGAGSGAAAYSSSGSAGYSSGGHSSGFGGAGSGAFGAGSGSGAGAGGFGASAGGFGSRGAGFGGAASRQYLAPNAGSRGSGSGNFNAQTGYKY	chromosome="19"	+	1240389	1253246
BR000517	gene-CPR16		BmorCPR16	MFIVRGINEIIFITVFAFSSAAQLPSRNYIPPSQGGQESAGHPEHGTGIHGDTGNRRPQQDAEKNSAILKQEQEITENGDYHLGYETSSGIRAEESGSTSQSQGGFSYKGDDGNTYTVIYSSGEGGFRPQGEHLPVPPPTPQEILLALQQNEKDEAAGIFDDGKDASSLSLP	chromosome="19"	+	1295113	1296219
BR000518	gene-CPR17		BmorCPR17	MQLLVISALFGLAAAAYSPAYPEQSNRPQASFEKNARILALDSDVKEDSFRYNYETENGIKAEEQGREVDGIEAQGGFQYTGDDGQVYAISYAAGQGGFQAQGAHIPTAPPTPEAILKALEQNARDEAAGIIDDGQYNPGKYGDASFPQQQYRAQAQASASYRQPYKY	chromosome="19"	-	1302742	1315155
BR000519	gene-CPR18		BmorCPR18	MKISIMEELCQNVAVFVTVITAVSAGQVYINQLVDQALTQPDYPSGVYQQEYPAYHPQPFVPNHQPEKEARILSYMSQNHGHAYQYAYESENGIKAQEVGQDEGSGKKVQGSYSYKGDDGQVYEVSYIADEHGFRAEGAHLPTPPPIPEAILKALETNARDEAAGVFDDGKYHEVTYGAASYNPHSSQGQIEEHQINPGQVQDHQVISGQRIESAYHGYH	chromosome="19"	-	1328259	1331946
BR000520	gene-CPR19		BmorCPR19	MSMIIFAAFIGVCAAGALPAYVPPQYRFSPAYYQDGRARSSLEGGAAILRSESEVNEQGFHYAYDTENGISAEASGVEANGIQSQGRFSYTGDDGQVYAVTYTADANGYQPQGSHLPTPPPIPEAIARSLQENARDEAAGIFDDGSYRDAKYEPAVIAARAQYPYAKGQYVNPAFRRFYKY	chromosome="19"	-	1350568	1362174
BR000521	gene-CPR20		BmorCPR20	MKLRLLIVLISVSISHEQNYGSRFQTPGPGVSASENSIYLPPETVTPAPYFPVNQMNKLPFPYLPLDPIKTPTSFPTPFPPIMISSTFRPPSRNDYEDEDDEEDKRPSPPRFSFFDTKNNRTEPNTNVFQTQRLDMRSLPKTVEYQHPIDRIDMKPEIRKPQQFTLNNRQIQNGLPKPPQRNVVVSPEKRNDQGIDQAKSGNFPIPQYLPLPSLFISSTTETAIPILRLSNEMDLDGSFSYEALGADQTHYVQHSRMENIGNDKQEQVVEGSYSYVGDDGQTYSVHYIADANGFRASGDHLPVPPPVPEIIQRAVQHNLAEEARKPAHLKNWNEEDDIYQDTERNTFTILPTHNLYTGRTPESFSFNFLEAANSHNNLLAATSPQSPLKSYSETFSEHL…	chromosome="21"	-	7157606	7160993
BR000522	gene-CPR21		BmorCPR21	MKLILIVAAFLAVTFADNVESDKEIEDSEAAESVGLLSKSLDLNTAASAYNSYAPSNQSPPIQWKPQNTWNAPPKPIQPINTYPQNNYAPPQNNYAPPQNSYYPQNTYAPPQNTYRPTWSTPSYQTSTTTTPVPVIKNEMYYGDNGSYKYEYQIADGTHVGEEGYFTNPNTEEASLVKKGWYSYTGADGKVYTVHYWADKTGYHAYGDHLPTPPPVPAAIQAALDQNAKEEAAQAEAEKNKPQHVYHPTQAPIYYPTQAPTYYPTQAPSYYPTQAPTYYPTQAPSYYPTQPPTYYPTQAPSHYPSQSYPQEQNYPSYGKK	chromosome="21"	-	7163235	7173175
BR000524	gene-CPR23		BmorCPR23	MLKYVTVACVLVALCSGAPQQNPQDVQILRFDSNVEPDGYSFAYETSDGTSRQEEGKLDNPQSENAALTVTGQYAYVAPDGKHYTVTFTAGPNGFQPKTSLGQK	chromosome="22"	+	9399048	9402086
BR000525	gene-CPR24		BmorCPR24	MMKTTLFVLAALAIVCAQEAQNAPPQGQKAPVEIVKQDSEVDVDGYKFEYETSDGTSRQEQGEYKNDTDQQGLLVRGSYKYVAPDGQQISVSFVADKNGYQPTEQNGTQQQPAQA	chromosome="22"	-	9380766	9382244
BR000526	gene-CPR25		BmorCPR25	MVALKLFVLCALAGVIIAQEQKSTAEILSDNSFVRPDGYDFEFKTSDGVSRKEEAGLITVGENQGIAVRGSYSYLTPDGQEYEVTFTADDKGYKPTIRIIDHSQQ	chromosome="22"	+	9375931	9377887
BR000527	gene-CPR26		BmorCPR26	MMKLLVLFSFLALAHSAPQGPKDDNVQLLKFDSDNDGLGSYRFLYEQTDGSKRDEQGEVINVGTDDESIVIKGSYSWVAPDGITYTVTYVADDKGFQPSIEQGPGGAIPSSVIASLVG	chromosome="22"	+	9328278	9329840
BR000528	gene-CPR27		BmorCPR27	MKFTHAIVKEPSFKLLALCLVGIVATAPPPREVQILKYENVNSGRGSYKFGFGQSDGTRFEQEGALKNEGQEHESLSVRGQFSWVGPDGVTYTVTYVADEDGYQPEIEQGPGGALPSSILSSLAG	chromosome="22"	+	9323187	9326831
BR000529	gene-CPR28		BmorCPR28	MKLLLALCLVGIVAASRPPGEAQLTSYENVHNGRGNYRFGYSQSDGTVFEQEGTLKNEGQEEESLAVRGKFSWVGPDGVTYTVTFVADEDGYQPEIEQGPGGAVPSAILHSLAG	chromosome="22"	+	9318922	9319838
BR000530	gene-CPR29		BmorCPR29	MKLVLLLCLIAVAVAAQIPTFDSNQNARILYQNYENKFGSYKFGFRQSDGIRHEQEGFLNNFGQENENLSVKGSYSWLGPDGVTYEIDYTAGEDGFKPDISQGPGGGIPPQILGSMAG	chromosome="22"	+	9310199	9313623
BR000531	gene-LOC100379437		BmorCPR30	MFTNTHSHRLSQLCVRTATFTRVYRDRCCVLRSIAGSNGVLQPMFVNGRSGIXXXXQFVIVALVAVASAAPQNPQDVQILRYDSNNDGLNAYDFAWELSDGSKHQEQGQLKNQGTENEAISVQGQYSWVAPDGITYTVTYIADENGFQPQIQQGAGGAIPPAVIASLVG	chromosome="22"	+	9282901	9284908
BR000532	gene-CPR31		BmorCPR31	MTGTVLKIVILHIFIAVVNSAPIKDESLAEIIENNYTIDVKGNYVFSFKTTNDLIRYEEGIVVNSGEPNEHIEVYGYYSYINDAGEPVRVDYSATEEGYKIGDEQKDMTISGLPQSVVASLVG	chromosome="22"	+	9275313	9277552
BR000533	gene-CPR32		BmorCPR32	MKSFVVISALVAMACAAPQLTQYQQQYQGQVIPILSQSQDVNFDGSYQFSYETGNGIAAQEQGYLKNAGAKDAEAQVAQGSFTYTSPEGIPISVSYVADENGFRPEGAHLPTPPPIPEAILRALQYIESQPQKPQQTYQPQPTYQPQQYQPFRG	chromosome="22"	+	9265477	9269450
BR000534	gene-CPR33		BmorCPR33	MIEEQEISILLCTLAVFYAVHAQQHSINDPIPIIRYESDGPNPDGSYKWLYETGNEINAEETGYVKNFGKGEGEEVQVAEGKFSYKAPDGSLIALSYIADENGFQPQGDHLPTPPPIPPAIQKALDYLKTLPPSAQDSSNSQGQYQQPAPFKPRGRF	chromosome="22"	+	9248237	9255756
BR000535	gene-CPR34		BmorCPR34	MKLLIAITALIAVAAALPQRKVSLKPEQQVEDQLPLEQNFNNYQPQQQEYRQAKPVDDFRPKVQLETSTYIPIIRFDKEQGTDGSYKTSYETGNNIQAQEQGYLKTVGDNQDNTALVQQGSYTYTAPDGQVITVEYTADEFGFRVSGDHIPTPPPVSAEIQKGLDLIYAGIKANQERAAIEAKSNPEAARQQEEKAALDYKGQYYQQ	chromosome="22"	+	9227147	9232911
BR000536*	-		BmorCPR35	MHVLAAPRHRDVPLERQQPTVIPIVSQSEEYDPSGAYRFSYETGNGIKREEAAFDKVLPKSSARVASNSDESGESSESDESDEIHVQKGSYSYTAPDGTLITVKYIADENGFRPTIIQSSKNSGEIQFTSSVSEKTGRVLKPTDNEEVGSAPPAAISQPPALGPVPVIDSRIASPSAEESEPIEAEPSKLQTSSEESIESVPSVPASQSPVTEKILEQSAVSPATSESKETVPELSSSSTETLPSSSSIPTAEETGTQTSEQSVSEPTSTVTSSEPTSIPKLESSTIAETTTASISSSQTQEITTAQLTTTSSAATPEAVNSSTDLSSTSTPSESSSSELPSTVAVVTENTSTVTSVPTSVPSETTITNTPVTTDSGSSETPTAITEALTDLSSTTSEP…	chromosome="22"	-	-	-
BR000537	gene-CPR36		BmorCPR36	MIILFCLLVVTSLASSDNSSQDEGFRTIAAYNFNHPPNVDYNPLPVDVVYEQKKLEEKSSDDVITTTEYYEEIIDDSEITKEDTSTESLNFKTELKPKGRSLFDGTVQSVTVANAFKVQVDDTIVGKNRIVTRKPSKGRRRQQQETIGPLKSKPSSSTVKPFTITPSQNERISLLPVQENQRNINKRTRERDPVVPIIESENYIYSHKGNFHYSYEGGDGTKAFEQGELRRFDDDTAGETVSGSFSYKDRDGNDFSLSYTADENGYRPVGAHLPTPPPIPPAIARALQYLATKPTESATEIYY	chromosome="22"	-	9199783	9202376
BR000538	gene-CPR37		BmorCPR37	MTMKSIFLFGLVAAALAAPQPQKSDQTAEIIKQDFDQQVDGSYQFSYETDNGIKAEETGSLKKASGPDASDVIIAQGAFSYTAPDGTVISLNYVADDDGGFKPEGAHLPTPPPIPPAIQKALDFLATAPPPPSSRN	chromosome="22"	+	9176586	9188554
BR000539	gene-CPR38		BmorCPR38	MKFAVVFACMVAAVAAQVRYENEFYKKNPYRYSTYRPFVSVTTPTPFLPIPISSVAPVRVVPKVSEGYGAETVKFGNEINPDGSYTYFYETNNGIAAQEQGVPRNLGGNPPAVPVVAQGSFSWTSPEGVPISVNYVADENGYQPTGNAIPTSPPVPEQIARALAYIAKNIPLKK	chromosome="22"	+	9152167	9153764
BR000540	gene-CPR39		BmorCPR39	MKFFVVFAAVVAVSAAQFGGFIQSTRIPGFPRPTIPPPPPPRPTIQAILPNRVATNEQAAETISYQNEILPDGSYSHGFETNNGISAQAQGTPRDFGGNPPVVPVVSQGSFAWTSPEGQPIVITYIADENGYQPQGDAIPTPPPIPEAILRALDFIARNPPAPQKK	chromosome="22"	+	9143357	9144758
BR000541	gene-CPR40		BmorCPR40	MKVILFVVATCSLLVSRSQAQDDGKYRPEIYGDGSYYPTNDGKYINSFDGRYRSLLNRNSKYQSIYNAYQPYYAKALNQQLLTPFVKYGNGIEQTAEPSVATVTYRPPVVSTYRPLVYSSTVKPLAYRTQYVNDGSANIIRQDNDVDVNAYHFAYETDNGIAAEESGSVEPTVNGGGTRTRGFYEYVGDDGLKYRVDYTADENGFKPVGAHLP	chromosome="22"	+	9124039	9133903
BR000542	gene-CPR41		BmorCPR41	MRVFLAICLSLTVALAAETGKYTPFQYNRVYSTVSPFVYKPGRYVADPGRYDPSRDNSGRYIPDNSGAYNGDRGDRGAAGGFYTGSGTAGGPGGAYVGTKEDLSKYLGDAYKGSSIVPLPVVKPTIPVPVTPTYVASKVVTPTYVASKVVPPSGAGYDYKYGIIRYDNDVAPEGYHYLYETENKILAEEAGKVENVGTENEGIKVKGFYEYVGPDGVTYRVDYTADENGFVADGAHIPK	chromosome="22"	+	9102356	9105177
BR000543	gene-CPR42		BmorCPR42	MKFLVLALCVCAVSAQEFRGYKPLGVLAQPAKPVPVVKPVPVVKSVVSGSEADAVILRSDTEVNPDGFSFGYETDNGISAQSSGSLKKVDNIDVLAIQGQYEYSAPDGTPVKFTYTADENGYQPQSELLPVAPPMPEAIRRAIDYILAHPPKTETVKKL	chromosome="22"	+	9081813	9085495
BR000544	gene-CPR43		BmorCPR43	MKTFVILFGLVTVAVAAPQSPTEPIPILKQESSIEPDGSYQYSYETGNGISAAERGALKNIGAEEPALQVEGQFQYPSEDGGTIQLSYIANENGFQPQGSHLPTPPPIPEVIQRALAYLATAPPQPENNRP	chromosome="22"	+	9068724	9069912
BR000545	gene-CPR44		BmorCPR44	MKSIVLVSMLVAVALAAPQGPTEPIPIVRDDSQINGDGSYQYAFETGNGISADQKGELKKVGDVEALEVQGEFKYPGENGQDISLTYTADENGFHPSGSHLPTSPPIPEAIQRALDFIATAPPAPAAAAAQ	chromosome="22"	+	9058130	9059266
BR000546	gene-CPR45		BmorCPR45	MKYIIIVATLVSVGLADVSSFQQFQHQPNYLQQVQPINSLYAKQQQLQPTYQQQTVHNTEPIPIVNQEQVINPDGSYKWSYETGNGISAEEQGYIKNQGIPEQEAQTAQGQYQYTAPDGQVIHVQYLADENGFQPQGAHLPTAPPVPAEIQKALDFLATLPPPAHDTREYIRHP	chromosome="22"	+	9046402	9054076
BR000547	gene-CPR46		BmorCPR46	MKLIIVVALALVATVIAAPPTEDYPKIVRSEFDASPDGAYNYNFETSNGIVRSETGELKEALDDDNKPHVIVAVRGSYSYTNTDGKPETITYFADETGYHAQGESIPQVASATS	chromosome="22"	+	9026187	9027980
BR000549	gene-CPR48		BmorCPR48	MRLICFWCLFVTTVAAQADFYEPQTFKQNVSRTRDPVLAGPFDTHEVKTWLLLFVPVFKSECLDRYQKSLFTPTEDVTPQGSYMQAWRPGPSDHNTVASVPAPILPKPEPWKAPYPSKEKQAAILHHKQALTSGKRTHNIITGWEGSFRFEYASDNGLAAGEVIEPDGSRVGAYQYKDPNGQVVKLKYRAGKEGFQILEGSHLPKSPEPVAPHTPDNYYQQAYAQQREQYQLQQQYNQQRPEPQNSWRQDQGYEGSQRPGGGQYLAQNWRAQDLNEDDGQYRDNEVEQRGPHSFGEGYAFAFKG	chromosome="24"	+	15897318	15906556
BR000550	gene-CPR49		BmorCPR49	MLRLLVALALAAVVAAAPQQQQPEHPVYILKQDSDVNPEGYNFDFETSDGTSRQEKGTLKQISEDHKAIEVTGSYKYVGTDGLVYTVTFIADEHGFQPQEHVEHPGADQQQYQQ	chromosome="25"	-	8585838	8587798
BR000551*	-		BmorCPR50	MTDDYDASDGSSRTEEGGIQNLGTNDAALDVHGAVRWYNSKGQLYEMIYKAGKRGYRTIIKKVS	chromosome="28"	+	-	-
BR000552	gene-CPR51		BmorCPR51	MRLNAIFLFMAVASLGQCQRHSQIIRDDIDGPNPDGSYKWAIETDEGIYHEQRGSVQEDTGLAVKGQYQYVAPDGQVINVLYSADENGFQASGAHLPTPPPVPPAIQKIIDYLNSHPTEPTRI	chromosome="BHWX01000034.1"	-	11168	38238
BR000553	gene-CPR52		BmorCPR52	MNYLIIFALAAVAADRLDKDLYLPPHAGSSGGASAGLQGPRNSAGSHQALTGSQSGQPAEILRYDNEINEDGYHYAFETSDGTKAEQEGQVVPGAKPEEGSINVKGSFSYVGDDGQTYSVSYTADENGFRPEGAHLPTAPPIPEEILKSLQLTDTKRDQYSSQKSSYDADAGY	chromosome="19"	+	184095	191170
BR000554	gene-CPR53		BmorCPR53	MLRLITLAVVCCSFAWGEPETLPVPEASPSTAPVVPVVSTPVPTYDPYYNNQYYNKGYYNEYNGVNVPILTYSSENAGDGTYSFSFTTGDGKQVQENGFLKDTYVDNAGEPQGTQVVQGSYSYVAPDGTPVQVSYVADENGFRPTGPHIPSDGKAPVVAPVVVDKVNAVYEPNYNRYNPTDYRNQYNNQFGQYNRPYNTRYPYDSRNPYNSGRYNPYNNYNNQYYNNFNPFSTAVPSTIQPKSESS	chromosome="22"	+	9041043	9043200
BR000555	gene-CPR54		BmorCPR54	MTPFARLAFLGLIACAVAQYNEDRAPRYIATEPKEVSTPVPILKQINRHNEDGSYTYGYEAADGSFKIETKSQAGDVKGKYGYKDDTGKLRVIEYGANKYGFQPAGEGITVAPPTLVDESTRDEGLRPGKSQGGRSQYRAPAPQPDYDYEEPAPAPPPRPRPQPQPQPQYRAPAPRPQPQPQQQYRPAPQPQQQYRPNPQPQQQYRPEQSAAPTPPKPAFFSGAAPAPVENNFFEPEPAPRPRPKQDFRPAPQFQSFAPAQDFAPSPPQQQRYTTANQFPQQKSQPYSMLDQLLKEYSLPQGGAAPLHDITFGSY	chromosome="12"	-	1205268	1223723
BR000557	gene-CPR56		BmorCPR56	MLCHTLILVLAAGLTSCDVSHLETTTPDPPPKPYVFSYTAGRFPGHVDREHTEVSDGSGVVRGKFAYVDPRHKVRTVDYVADKEGFHPILSDVPPEHPADSESVALAKDRHFQLYSKIAEEHAQHPHPYETSVPRQSAAVAEATLKHSELFRVIAEQHARIAAEREALIREEEEKQHLQELEQ	chromosome="16"	+	11268024	11304213
BR000558	gene-CPR57	RR-2	BmorCPR57	MFQYIAIACLLGVAAAAPSATPTAAAYVAAVDSVSVPHYGFNYAVNDPHTGDNKAQTESRDGDVVKGSYSLTEPDGTIRVVDYTADSVTGFNANVKRLGPAAHPQTLITKQAIVAPVVTHAVASVAHVPTSLISVGIGHGHGGHHYAGLGHIGHGHGGHDYAGLGHIGHYGIGHVGHADLAHIGHGHIGHLGLGHVDLGYAGIGHHAHVGLDHIGHIGLGHGGLDHIGHIGLSHGGLDHISHIGLSHAGLDHIGHGLSLKH	chromosome="4"	-	5212218	5219359
BR000559	gene-CPR58		BmorCPR58	MAAKFIVVLAMVAVAHGWVVPVVKVDAEHSSFSYNVADPSTGDFKSQVETRVGGTVSGQYSLIEPDGTKRTVDYAADDVNGFNAVVRKDPVVAPAVVSAAPAPLAVRAVPIPAVVPAYPPLSDVYSPNYPGPVYPGYPSYSGIYIDPEVYW	chromosome="4"	-	15392342	15393815
BR000560	gene-CPR59		BmorCPR59	MAAKFFVVLSALVAVAHSSVVHTPLARADADYTSFAYDVADPSTGDFKSQVETRVGGTVSGQYSLIEPDGTKRTVDYAADDVNGFNAVVRKDPVVAPAVVSTAPAVVSAAPAVVAARTVAAPAVVSAAPAVVAAKTLVAPTVYSASHPTVYAGGVHSVVIPSLYGRTYAAPTVVATRAFHPSYYGYASSPYAYSAYPAHLSYW	chromosome="4"	+	15388995	15390196
BR000561	gene-CPR60		BmorCPR60	MYSKLAFIALLVGAAKASGGFSSFSYDVSDPNTGDIKDQHEKRVDGNVIGQYSLLEADGTKRVVEYSADEAGFKAVVHNEPANGMAGSHGHGSASLSRASATFGHSHQNVAAASGYGSRATGIASNAHGSFLGAGSPFNHNANSHSYAGVGGLAHRGSGIYGGFGNGHSSQLNGRGHGTGFGSSHGAHGNGLGSSLGHGSQGAPTVSSYSHSIHHNGPDARPYAGAHGGSNFARAGLAHGNGWSANAGHSNVAVSTAGWSAKNGLGGSGWSGSAGFPGSTGWSSNAGFSGSTGWPGNTGFSGNSGWSNAGSGGHAAKIGW	chromosome="4"	+	15384170	15385212
BR000562	gene-CPR61		BmorCPR61	MYSKLALFALLVASAKASSGYSSFSYDVSDPNTGDIKDQHENRVGGNVVGKYSLLEADGTKRVVEYSANDATGFKAVVHKEPAGPLGALGGALSHSGIAPAGSLAHGSLLAGVSPLTGVPSYAHGSRASATLGYNALANDLGYAGSPSHIGSLYGSYGNGLANPLGYGGFGTPTVSSYSHSILHNGPDSRPYGNAYGGYGAHGGYRGYGSPHANAGFAHGAGWSANAGLTHGAIGNPLATGVYAGGAGYGSKLGW	chromosome="4"	+	15377695	15378455
BR000563	gene-CPR62		BmorCPR62	MAVKFLVFALLVATVRASGGYSSFSYGVSDPNTGDVKDQQENRVGGNVVGKYSLLEADGTKRVVEYSADDATGFKAVVHKEPAGPLGNTALSAPLSHAAALASAGPLSHAPLAAASPLVHGSPLAGVNPLAHAAPLAAGHLSHANQAAAAHAAADHAAKVAHANKIAHAHGAASVPLAPVPSLTPVNPLASVNPISHAGHHAAAGPLVHGASVAPFGAVGPFGAAGPLGHGAFPGSLGFGHGGAVGNLGGFPNGLNYGHGAPSVSSYSHTILHNGPGAYPNGGAYPSGGAYPNGGAYPYGGAYGRHGAYGQSGFGGPAGYGVYGAPNFGGPLAHGAGWAPNAALANGAGWAPNSALPHGALANPLAAGVYSRGLGYNPRLGW	chromosome="4"	-	15373346	15375032
BR000564	gene-CPR63		BmorCPR63	MAAKFVVVAFLVAAAHASAIHGDYTSFSYGVSDPHTGDVKSQHETRVGDSVVGQYSLLESDGTKRTVDYAADAHSGFNAVVRKDPALVHTPVLAHSAVVAPLAHSAVIAPVAHSAVVAHGAHLGYGHGASLAYGAPLGYAHGAIATPLAHAGPLAYSAPLAHDVAYGAHGLYGGHLGYSKLY	chromosome="4"	+	15370979	15372060
BR000565	gene-CPR64		BmorCPR64	MVAKFFIILALVAVASAGDYSNFAYSVADPYTGDFKNQVESRLGDNVKGQYSLLESDGTRRTVDYAAGAEGFNAVVRKDPALLAAAPLISTPYAYAAPYGLPYYAKFGALPYNGYFPYNYKGILY	chromosome="4"	+	15367059	15368027
BR000566	gene-CPR65		BmorCPR65	MMQKITFFSGLILSATCMVLHQQQPLIPQVQYDNPNYNFAYDVNDDYTGDIKSQQESRRGDTVLGQYSLLQPDGIRRTVDYRADDHAGFQANVNSQGLPVSQHANVGYPASDPQLNQVYQHATPTSSPIPVAVSRTSYVQTISSHGHNLWA	chromosome="4"	+	15365187	15365632
BR000567*	-		BmorCPR66	MYRILILLALILATDARRVQERSPLLRLRYPVTTASKSQIKFAEENNYDETGPGAKTPDYAYKTYKTLEDALVGYLNDPDTKLPEHEQSIALSRLTNKQPQKQQTLEFKPEPIQRHYPKTVEEYTGYKNPEGPKYEYVFPQRVHSQDQKKFYDYKPEIDFVLKPKTKKPLEPFKLQKVIPVKEHPISLAHYTRDPDIEEAFDQFNPNPKYSFSYGVHNKETGDLKTAQETREGGIVHGYYSFMDADGKQRIVHYTADDKQGFRATVQRTAGEGYQQ	chromosome="7"	+	-	-
BR000568	gene-CPR67		BmorCPR67	MAFKFVVLACLVAVASAGVVPVAQYGYAAPALHAAPVSYSAPIAKVAVEEYDAHPQYSFAYDVQDGVTGDSKSQHETRDGDVVQGSYSVVDPDGIKRTVEYTADPHNGFNAVVHREPLGHAAKVAYAAPVAKIAAPVTYAASPVVHSAPIVHSAPVAYSSPIAKYPAPFTYSAPIYHH	chromosome="7"	-	6792903	6794096
BR000569	gene-CPR68		BmorCPR68	MALKLVTFSCLLAAAYGSVVPAAYAAAPLVAAAPAVAARIEEFDPLPQYRFGYDVADSLTGDYKSQQEERNGDLVQGSYSLVEPDGTRRVVDYAADSINGFNAVVRKEPLVAAAPAVVAEPAVVPARYAAAPVAAAPVAAAPIAAAPVAAPYYAARYAVAPAYSAPYVTAARYEAAPFVARYAAAPVAAAPVAAAPAPIYARYATAPVAPAPVVAARYAAPSVVAARYAAAGPYAAYTAPFSAAYTAPFSAAYTSYASPVAAAYTTYTATGPVSAAPVAAAYAAPIAATAVPAVASTVRAAPAKLIETTAAGYRYP	chromosome="7"	+	6809752	6811061
BR000570	gene-CPR69		BmorCPR69	MDSKIVVFICLVGVASASVIAPVPVARVDPLPQYSYGYDVQDTLTGDFKGHQENRNGDLVTGSYSVVDPDGTRRIVDYTADPLNGFNAVVRREPLVVAAPARVVAPAPIVAPAPVVAPARVFASAPIVAPGPYYARAPFAPAPLLAPRLPAPVYF	chromosome="7"	+	6815241	6817097
BR000571	gene-CPR70		BmorCPR70	MAFKVVVFSCLVAMACASAPLVAEPVVAAPAVAARLEEFDPLPQYRFGYDVADSLTGDYKSQQEERNGDLVQGSYSLVEPDGTRRTVDYSADSVNGFNAVVRKEPLVAAAPAVVAEPAVVPARIAAARVVAAPVAAPVVPVAARLAAAPVVAAPVAKYTAAYTAPLAYSAPVAAAYPAPLRAAYPAPIARYVAL	chromosome="7"	-	6822795	6824082
BR000572	gene-CPR71		BmorCPR71	MAFKLAVLVCAFAAVRAGFVPAAYTAHPAPVAYAAAPVVHAAPAAHLIHASPVAYAAPFAKVAAVAPVAKVEEYDAHPQYSFAYDVQDSLTGDSKTQHETRDGDVVQGSYSVVDPDGTKRTVDYTADPHNGFNAVVHKEPLAHVAKVAKIAAPLTYAAGPLVHAAPVVHAAPIVHAAPVAYSAPIYHH	chromosome="7"	-	6826968	6827779
BR000573	gene-CPR72		BmorCPR72	MLRESLILCTIPAVISIIVKDPPPTPNDYKYSYSIEDPTTGDSKSQHEVRQGDLITGAYSVVDPDGRKRIVEYTADSKNGFKAIVREEPSETHQPLNPTPTLQLQNRNYVDRVNQFPVFGPRLSNNGVRVPFMSYYPKQQIYFTAHNEIKAEDIVFPRGQYFLPATK	chromosome="7"	-	6832727	6839571
BR000574	gene-CPR73		BmorCPR73	MKVLILAAFLAVCRGAAGGLAVPAPYSPYAYARPLGLAAPLAVARPALASYAVAPAIAKVAAPVEEYDPNPQYSYAYDIQDAITGDSKSQQESRSGDVVQGSYSLVEPDGTRRIVEYTADPHNGFNAVVHKEPIGGVVAKAVAPAYLH	chromosome="7"	-	6841947	6844261
BR000575	gene-CPR74		BmorCPR74	MIAKIFFLCCACASVIAAPGLFDGYGYAAPAYAAPVAHAVAPAYAAPIAHAVAAPVAAVHAEPIDPNPAYSFSYGVQDPATGDHKDATETLQNGVVHGSYSLVEPDGHLRKVTYTADKINGFNAVVERTGGSHAVAAAPVAKVVAAPVAIQAAHIGHVAHPWG	chromosome="17"	-	3403942	3406920
BR000576	gene-CPR75		BmorCPR75	MAAKFFVVLSLAVAASALPVLEYAEHEAPAHYDFEYSVHDQQSGDIKQQKESRAGDAVQGFYSLVQPDGVHRIVEYTSDKVNGFNANVRYEGHPVAQPAKIAYAAPVAKLAYSAPVAYAAPVAKIAYSAPVAKIAYSAPIAKVAYAAPVAKIAYNSAPLTQVTFSSPAISYHH	chromosome="21"	-	4292434	4293192
BR000577	gene-CPR76		BmorCPR76	MAAKFFAALCLAVAASALPVVPIAKIAYAEHEAPAHYDFEYSVHDEQSGDIKQQKESRAGDAVQGFYSLVQPDGVHRIVEYTSDQVNGFNAYVRYEGHPVAQPAKIAYAAPVAKLAYSAPVAYAAPVAKIAYSAPVAKIAYSAPVAKIAYSAPIAKVAYAAPVAKIAYNSAPLTQVTFSSPAISYHH	chromosome="21"	-	4308303	4309171
BR000578	gene-CPR77		BmorCPR77	MVAKFAIFSCLVAAAAAVAVPIVPVAKLAYAEHEAPAHYDFEYSVHDDHSGDIKQQKESRAGDVVQGFYSLVQPDGVHRIVEYTADNEHGFNANVRYEGHPIAQPAKIAYAAPVQNIAYAAPVPKLAYSAPVTKLAYPGSITKVAYAPAPVTYAQSPLTKIAYPAPLAYAQAPITKVAYAPAPVAYASAPVAKVAYSAPLGHVSFSSPGITYQH	chromosome="21"	+	4317479	4318440
BR000579	gene-CPR78		BmorCPR78	MLRKCVTLAILGCVLAAPQHQYQAQPQQHGEGIPPHLLRQYLADQGGAQTHTISRPTHIAPAPARIPYAVQSEPQYQQQAQYQPQPQPQPQAQPQPQYRQQYQPQRAEPQQPQEEYDPHPSYQFGFDVNDDQYTNYQNRKEQRDGDVIKGSYSVVDSDGFIRTVTYTADPKEGFKAEVQRQPTDIVVKIPTPKPQIAQQPQLAHQPQISHQPQIGHQQQIGHQSRPQQPPPQYYHYEQ	chromosome="22"	-	16706661	16715233
BR000580	gene-CPR79		BmorCPR79	MKAISFTMVLILANALAYHDPDLNYHLSQVQKVSNCADSGYSYPAPGIQLTHSGINVAPAPAVVSQPTASIKYTPAIQYAAQPTYQTVESNYITAPVYTKELHGYATSAGLSSSASTTKTVTPLATYAQAPIIAKITAAPLIAKFSVAPAKTTYYSQNNVQQASYASGSSAKASLYSNTVHQGPVVSQVFAAPTVRYAASPALKAQQNAQVDSTQYSTGVQYNQVQNLPALQIPPGIQYAAPSVSQVPVPRITQYFTPTQYSSGASYIASTAAQYLPTVKHAGAALNQVVVPISNGYSKGLSSAPAYSSASFTRHSSPAVAAYSRPAIAPVSTHYSTPVISHYSTPGVAQVPEYLGARSNYASTPSLTIGGHISSANSVKNVHTEFLENYDAHPRYAFE…	chromosome="22"	+	6591400	6607886
BR000581*	-		BmorCPR80	MLIAWSKIKEMYNMAKYEYNYEVSDLRTGDRKTHWESRHGDVVRGVYTLYEPDGALRTVEYTADALHGFNAVVRRNVPSPHQYPRTKPSLHSFTKAQDDGKAFKTDEPNDFSHNPAQVMMIMVVFMMPIMMTMMLMVSMIVMVMMIVMVMMYVMVMMIVMLMVIVMVMMIVMMMVIMVWDDMVVGKSVMYDSVETEKKNIR	chromosome="22"	+	-	-
BR000582	gene-CPR81		BmorCPR81	MIAKVVILLSIAVCVLGGGHATSEQKVVVRHKKIINADKKSDEYAWSYPSYEFSYKVHDPHTHDKKGQSENREDDEVKGEYWLIQPDGHKRIVSYHGDKKSGFNADVKYSEPHKHIDEEKKSHHIPHYPEVEHKNIIVDYKKEEKEEGEKQEEEEEQDNKEEDKDGHSSVNLGEYEPLPYRAPVVHKIRENYHHPHYYRKNRRS	chromosome="22"	+	6568470	6569692
BR000583	gene-CPR82		BmorCPR82	MYTTVTALFVLVSACQAIFPFHHHHPAISHQEIEKHVGPHHTVGIHHPVPIPIHHHVPLVHHIPHHHIPIHHDHYAFPEYKFAYSVHDHHTGDVKSQHELRHGDVVRGGYELVEPDGRFRKVEYKADDHTGYDFS	chromosome="22"	+	6560472	6563224
BR000584	gene-CPR83		BmorCPR83	MFTKVFVLSAVLAAANAGLLPYHHAAAVSSQSIVRHDAPAHYASAHYAPAHYAAPIVHAAPLIHAAPVVHAAPIVHAASLGYAHGHDTYAHPKYDYAYSVADPHTGDHKSQHESRDGGAVHGSYSLVEPDGSVRKVDYTADDHHGFNAVVHKTPGHHPAPVVHAAPVVHAAPIVHAVPLAHVGYASLAHGHHGLHHY	chromosome="22"	+	6549766	6550760
BR000585	gene-CPR84		BmorCPR84	MFAKILTLAAMVAGTQGGLLGHGLGHGDYSISSQHNLVHHDAHYAAAPLATLAHATPLAYDGHYDAGHLSHGATLAHAAPLIHAAPVVHATPVVHAAPVAHLGAYSGHGHEDYYAHPKYKYSYSVEDPHTGDHKSQHEVRDGDVVKGEYSLLQPDGSFRKVSYSADDHSGFNAVVHNSGPSHHVYSSQHHHY	chromosome="22"	+	6541648	6542876
BR000586	gene-CPR85		BmorCPR85	MMYIVIIGVFMSAAKAGLYHGHGQAVSSQSIIRHDGGYAPSAHYAPDTYVVPLEQYATPLEYAGQYDGHDEYAHPKYDFAYSVADPHTGDHKSQHESRDGDSVHGYYSLVQPDGSVRKVEYTADDHNGYDLNKINKSI	chromosome="22"	+	6537755	6540415
BR000587	gene-CPR86		BmorCPR86	MFSKIVTFGAFLAAANAGLYGHGHAVSSQSIIRHDEAPLHYAHAAPVAHYAAPIAHYAAPIAHYAAPVAHYAGPVAHYAGHDEYAHPKYDFAYSVADPHTGDHKSQHESRDGDSVHGSYSLVQPDGSVRKVDYTADEHHGFNAVVHNSAPSVHPIAAHHHHHY	chromosome="22"	+	6533372	6534618
BR000588	gene-CPR87		BmorCPR87	MFSKIVTFGAFLAAANAGLYGHGHAVSSQSIIRHDEAPLHYAHAAPVAHYAAPIAHYAAPIAHYAAPVAHYASPVAHYAGHDEYAHPKYDFAYSVADPHTGDHKSQHESRDGDSVHGSYSLVQPDGSVRKVDYTADEHHGFNAVVHNSAPSVHPIAAHHHHY	chromosome="22"	+	6528429	6529440
BR000589	gene-CPR88		BmorCPR88	MFTKIITFTALLAAANAGLYGHGHAVSSQNIIRHDEASLHYAQAAPVAHYAAPIAHYAAPIAHYAAPVAHYATPLAHYSGHHEYAHPKYDFAYSVADPHTGDHKSQHESRDGDSVHGSYSLVQPDGSVRKVDYTADEHHGFNAIVHNSAPSVHPIAHHHHY	chromosome="22"	+	6519647	6520725
BR000590	gene-CPR89		BmorCPR89	MFSKIVAFGALLAAANAGLYSHGHAVSSQSIIRHDEAPLHYAHAAPVAHYAAPIAHYAAPVAHYATPVAHYAAPLGHYSGHDEYAHPKYDFAYSVADPHTGDHKSQHESRDGDSVHGSYSLVQPDGSVRKVDYTADEHHGFNAVVHNSAPSVHPSAAHHHHY	chromosome="22"	+	6515658	6516681
BR000591	gene-CPR90		BmorCPR90	MIVNIFVAVFILGVSAINVVTGASFSKVFVQGGREVVPVEYLQYGAPSIAVAGSQLAQISAAPVGSVVPNLVAPCGTPCIYPGQSIAPATTNVVTYKSSVPVVVTNKEDAAGYEYSYLVYDENTGDHKTQHELSDGSVVRGGYSLIQPDGYIREVKYVADDLTGFNAVVKKFLPVNVEKKIEQHEKSHPDPPCHEVKNEQLKVETKTEHSESHHAPIVEEHHETKSEESSESSSEESHEEKPTENNHEEKESSESESTEESHEEKHSEEAHHEVVAEAPHEEHSEPLKELSTESHESSSEEHSAEEHHVEPSKHEALHDAPAHIEHVEETSHEEEKHETSPHDAEEHTHEHTETETHEHISINEAEHNAQPQYNDILKCVNAAINTAAGVAPQRSESPL…	chromosome="22"	+	6494805	6496508
BR000592	gene-CPR91		BmorCPR91	MIAKAAVILSVVALASAGVVQLAGHGYGGEEYGHEAIAYAPVAVAPVAHYAAHEDTHVDYHAHPKYDYSYSVSDPHTGDHKTQHEARDGDVVKGEYSLLQPDGSFRKVTYTADDHNGFNAVVHNTAPAHHEYHH	chromosome="22"	+	6486268	6490128
BR000593	gene-CPR92		BmorCPR92	MFFKIAVVCSILAICQGGVIDEGHGHAVSSQSIVRHDEPSHQATAHYTPVLSHAAPVLTHAAPLIQHAGPVVHAAPVEHSSYIHASPVVQHFSPVQHAPVVHHAAIPIAVEHSDHVEDHAPAKYEFSYSVEDPHTGDHKSQHETRDGDVVKGEYSLLQPDGSIRKVEYTADHHNGFSAIVHNSEPDAHAAPPSPAPAVHAVPAAHSAPVVHSAPVIHSAPVLHSAPVVHSTPVVHSAPLIHSAPVVHSAPVVHSAPLVHSGPVVHTASLFHATPLVHSAPIVHAVHAAPAHYIAAHH	chromosome="22"	+	6478478	6481088
BR000594	gene-CPR93		BmorCPR93	MFSKIVLICAVVAVSHAGLLHHGPAVSSQNIVRHDQTIHHETPIHYTALHTAPVAQAAPEIHAAPAIHTIQEAPTYHAAPAVHEASSYQAIHSAPTYHVAPAGHEAPTYHAAPAAHSATTYHTAPAIHATSAIHQVPAYHSAPAVHEAPAVHVSTALHAASAGHEDHYVDEYAHPKYGYSYSVEDPHTGDHKSQHETRDGDVVKGEYSLLQPDGSFRKVTYTADHHNGFNAVVHNTPPVIHHH	chromosome="22"	+	6472514	6474058
BR000595	gene-CPR94		BmorCPR94	MYSQLVLLICFVGGIKTVFVDPNEGPYAGEDGAWKTIKTYHPPSPIYKYETYRYPKYEFEYSVSDKKTGDHKTHRESRDGDRVRGEYSLVEPDGSLRKVEYDADDHNGFSAVVSKGVHKHGDHAYSVFGHTRHFYPIGHGIKINHYFPEKNTAKDVSFDNTDKGKPVQENVQDSVGFQKSATKTDVETSDKEITLKPENAENVGKSNAERLIQKDLVAVVDSTTPLIIENEKSLEGSTEEINTVTTETSVIDAMKGEEIIKKDDPSPDNEVASSHYHMFYYVY	chromosome="22"	+	6464766	6466941
BR000596	gene-CPR95		BmorCPR95	MFSKLIVLCAFVAVSKAGLLAEPVHYSSAGAVSSQSIVRHDESHGAHYAAAAPVAYHAAPVAYHAAPVAYHAAPVHYSSAESVSSQNIIRHDQPQTINYAAPVAKLAVATPVTYHAAPAPVTYHAAPAAVSYHSAPVAKIVAHQAEEIAYPKYEYNYSVADGHSGDNKSQQEVRDGDAVKGSYSFHEADGSIRTVEYTADAHNGFNAVVHNTAPTAAPTHIKAVPALQYYHH	chromosome="22"	+	6461572	6462837
BR000597	gene-CPR96		BmorCPR96	MFSKIVVLCGLVAVSQAGLLAAPVHYSPAESVSSQSIVRHDQPQAARIAVAAPVAYNAYHAAPVAYQAPIAKVLAHREDQEIAYPKYEYNYSVADGHSGDNKSQQEVRDGDVVKGSYSFHEADGSIRTVEYTADDHNGFNAVVHNTAPTSAPTLIKAVPALQYYHH	chromosome="22"	+	6452611	6453335
BR000598	gene-CPR97		BmorCPR97	MFSKIVVLCALVAVSKAGLLAAPVHYSPAEAVSSQNIVRHDQPQTIQYAAPVAKLAVAAPVAYHAAPAPVTYHAAPAAVSYHSAPVAKIVAHQAEEIAYPKYEYNYSVADGHSGDNKSQQEVRDGDVVKGSYSFHEADGSIRTVEYTADDHSGFNAVVHNTAPTAAPTHIKAVPALQYYHH	chromosome="22"	+	6452611	6453335
BR000599	gene-CPR98		BmorCPR98	MFSKIVVLCALVAVSKAGLLAAPVHYSPAEAVSSQSIVRHDQPQLHTAKLAVATPVAYHAAPVAYQAAPVAYHAAPVAYQAAPVAYHTSPLRYSSAESVSSQNIVRHDQPQTIQYAAPVAKLAVAAPVAYHAAPAPVTYHAAPAAVSYHSAPVAKIVAHQAEEIAYPKYEYNYSVADGHSGDNKSQQEVRDGDVVKGSYSFHEADGSIRTVEYTADDHSGFNAVVHNTAPTAAPTHIKAVPALQYYHH	chromosome="22"	+	6448173	6449179
BR000600	gene-CPR99		BmorCPR99	MFSKIVVLCALVAVSKAGLLAAPVHYSPAEAVSSQSIVRHDQPQLHAAKLAVATPVAYHAAPVAYQAAPVAYHAAPVAYQAAPVAYHTSPLRYSSAESVSSQNIVRHDQPQTIQYAAPVAKLAVAAPVAYHAAPAPVTYHAAPAAVSYHSAPVAKIVAHQAEEIAYPKYEYNYSVADGHSGDNKSQQEVRDGDVVKGSYSFHEADGSIRTVEYTADDHSGFNAVVHNTAPTAAPTHIKALPALQYYHH	chromosome="22"	+	6439235	6440313
BR000601	gene-CPR100		BmorCPR100	MISKIVVLCAFVAVSQAGLLAAPVHYSPAEAVSSQSIVRHDQAHGTKLVAPVAKLAIAAPVAYHAAPAPIAYHAAPAPIAYHAPIAKVLAHREDQEIAYPKYEYNYSVADGHSGDNKSQQEVRDGDVVKGSYSFHEADGSIRTVEYTADDHNGFNAVVHNTAPTAAPTHIKALPALQYYHH	chromosome="22"	+	6434872	6435706
BR000602	gene-CPR101		BmorCPR101	MFSKIVALSAVLAVSAAGLLAEPHYSSAAAVSSQSIVRHDQPQLHATKYVAAAPVAVHAARVAYHAAPVAYHSAPAHYSSAGAVSSQTILRHDQPHATNYIAAAAPVHYAAAGPVHYAAPVAKVIAPAHKVLVSAHHEEEYAHPKYDFAYSVADGHSGDNKSQHESRDGDAVHGEYTLVEADGSVRKVEYTADDHHGFNAVVSNTAPAHHVAHAAHAPVLLAHH	chromosome="22"	-	6423570	6428475
BR000603	gene-CPR102		BmorCPR102	MFSKIVALTAVLAVSSAGLLPEPHYSSAAAVSSQSIVRHDQPQLHATKYVAAAPVAVHAAPVAYHAAPVAYHSAPAHYSSAGAVSSQTILRHDQPHATNYIAAAAPVHYASPVHYAAPVAKVITPAHKVLLSAHHEEEYAHPKYDFTYSVADGHSGDNKSQHESRDGDAVHGEYTLLEADGSVRKVEYTADDHHGFNAVVSNTAPAHHVAHAAHAPVLLAHH	chromosome="22"	-	6423570	6428475
BR000604	gene-CPR103		BmorCPR103	MFSKIVALSAVLAVSAAGLLPEPHYSSAAAVSSQSIVRHDQPQLHGTKYVAAAPVAIHAAPVAYHAAPVAYHSAPAHYSSAGAVSSQTILRHDQPHATNYIAAAAPVHYASPVHYTAPVAKVIAPAHKVLVSAHHEEEYAHPKYDFAYSVADGHSGDNKSQHESRDGDAVHGEYTLLEADGSVRKVEYTADDHHGFNAVVSNSAPAHHVAHAGHTPVLLAHH	chromosome="22"	-	6418725	6419677
BR000605	gene-CPR104		BmorCPR104	MFSKIVALSAVLAVSAAGLLPEPHYSSAAAVSSQSIVRHDQPQLHATKYVAAAPVAVHAAPVAYHTAPVAYHSAPAHYSSAGAVSSQTILRHDQPHATNYIAAAAPVHYASPVHYAAPVAKVIAPAHKVLVSAHHEEEYAHPKYDFAYSVADGHSGDNKSQHESRDGDAVHGEYTLVEADGSVRKVEYTADDHHGFNAIVSNTAPAHHAAHVAHAPVLLAHH	chromosome="22"	-	6408550	6409556
BR000606	gene-CPR105		BmorCPR105	MFAKIVALSIVLAVATAGLLPEPHYSSAAAVSSQSIVRHDQPQLHATKYVAAAPVAVHAAPVAYHAAPVAYHSAPAHYSSAGAVSSQTILRHDQPHATNYIAAAGPVHYAAAGPVHYAAPEARVIAPAHKVLVAGHHEEEYAHPKYDFAYSVADGHSGDNKSQHESRDGDAVHGEYTLLEADGSVRKVEYTADDHHGFNAVVSNTAPAHHAAHAAHAPVLLAHH	chromosome="22"	+	6405028	6405932
BR000607	gene-CPR106		BmorCPR106	MMIKVLMLVTVIGAVAAEHAFSSQHIHKHDGHHETVHHHDHHGHEHHDYYTHPKYEFEYKVEDHHTKDHKSQHETRDGDAVKGYYALHEPDGSERHVDYHSDKHSGYGTT	chromosome="22"	+	6389060	6389969
BR000608	gene-CPR107		BmorCPR107	MYSKVLLVATILAAVTARPQEGHGHGGHDHSHAVSSQSIVLHTSHGHEHQPHHAPAHHQILLTQHAGHHNHEELHHGVHLVQHHGHEHHHGHDDHHVDYHAHPKYAFEYKVEDPHTGDNKYQHETRDGDVVKGVYSLHEADGTIRTVEYSADKHSGFNAVVRREGHAHHAVPEHHHHH	chromosome="22"	+	6381776	6382733
BR000609	gene-CPR108		BmorCPR108	MLKVLILVGLVGAVVAEHAFSSQHIHKHDGHHETVHHGHGDKHHHDYYTHPKYEFEYKVEDHHTKDHKSQHETRDGDAVKGYYALHEPDGSERHVHYHGDKHSG	chromosome="22"	-	6378725	6379842
BR000610	gene-CPR109		BmorCPR109	MYSKVLLVATILAAATARPQEGHGHGHDHGHAVSSQSIILHTSHGHEHQPHHAPAHHQILLTQHAGHHDHEELHHGVHLVQHHGHEHHHGHDDHHVDYHAHPKYAFEYKVEDPHTGDNKYQHETRDGDVVKGVYSLHEADGTIRTVEYSADKHSGFNAVVRREGHARHVVPEHHHHH	chromosome="22"	+	6375302	6376354
BR000611	gene-CPR110		BmorCPR110	MFKVLILVGFVGAVVAEHAFSSQHIHKHDGHHETVHHGHGDKHHHDYYTHPKYEFEYKVEDHHTKDHKSQHETRDGDAVKGYYALHEPDGSERYIHYHGDKHSG	chromosome="22"	-	6372589	6374075
BR000612	gene-CPR111		BmorCPR111	MLKLTLIIAALALVSARPQDGHGHGHAVSSQSIVLHTSHGHEHQGQAPAHHQILTTQHFEHGGHYDLGHHEVQHHGYAQVHHHEHQPIHHGLQQVQYHGHQDDHHHGHEEHHVDYHAHPKYAFEYKVEDPHTGDNKYQHETRDGDVVKGVYSLHEADGTIRTVKYAADKHSGFNAEVHREGHAKHVVPEHQHGH	chromosome="22"	-	6369236	6370800
BR000613	gene-CPR112		BmorCPR112	MVSKVMILVALVGAVCGEHAFSSQHIHKYDGHHEPVHHGHHHDYYTHPKFDFEYKVSDPHTGDHKSQHESRDGDDVKGYYSLHQPDGSIRHVDYHGDHHSGLVSCNFNSSVKLY	chromosome="22"	-	6363893	6364415
BR000614	gene-CPR113		BmorCPR113	MIYQVVLFVALVGVVSAEHAFSSQHIHKYDGHHEPVHHGHHYDYYTHPKFDFEYKVSDPHTGDHKSQHESRDGDVVKGYYSLHQPDGSIRHVDYHGDHHSG	chromosome="22"	+	6359702	6360425
BR000615	gene-CPR114		BmorCPR114	MVSKIVLFVALVGAVSAEHAFSSQHIHKYDGHHEPVHHGHHHDYYTHPKFDFEYKVSDPHTGDHKSQHESRDGDVVKGYYSLHQPDGSIRHVDYHGDHHSG	chromosome="22"	+	6350318	6351279
BR000616	gene-CPR115		BmorCPR115	MVSKVVLFVALVGVVSAEHAFSSQHIHKYDGHHEPVHHGHHHDYYTHPKYEFEYKVSDPHTGDHKSQHESRDGDVVKGYYSLHQPDGSERHVHYHGDHHSG	chromosome="22"	+	6340370	6340835
BR000617	gene-CPR116		BmorCPR116	MFSKVVVLVALVGAVYAEHAFSSQHIHKYDGHHEPVHHGHHHDYYTHPKFDFEYKVSDPHTGDHKSQHESRDGDVVKGYYSLHQPDGSIRHVDYHGDHHSGLVTNIVRS	chromosome="22"	-	6338468	6338991
BR000618	gene-CPR117		BmorCPR117	MVSKVVLFVALVGVVSAEHAFSSQHIHKYDGHHEPVHHGHHHDYYTHPKYEFEYKVSDPHTGDHKSQHESRDGDVVKGYYSLHQPDGSERHVHYHGDHHSG	chromosome="22"	+	6330106	6330897
BR000619	gene-CPR118		BmorCPR118	MNLFYSIQVVVLVALVGAVYGEHAFSSQHIHKYDGHHEPVHHGHHHDYYTHPKFDFEYKVSDPHTGDHKSQHESRDGDVVKGYYSLHQPDGSIRHVDYHGDHHSGFHADVKYSTHHIVPHHHHY	chromosome="22"	-	6327722	6328568
BR000620	gene-CPR119		BmorCPR119	MGTDVLMFVMLVGAVSAKHAFSSQHIHKHDGHHELVHHHGHGHGHDHHHHHHDYYTHPKYEFEYKIEDHHTGDKKSQHETRDGDVVKGYYMLHEPDGSIRHVEYHADKHSG	chromosome="22"	+	6320202	6321188
BR000621	gene-CPR120		BmorCPR120	MIVLLITAILALASAKPQDGHGHGHAVSSQSIVLHTSHGHEHQGETPAHHQILTTQHFEHGGHYDLGHHKVQHHGYTQVHHHEHQPIHHGLQQVQYHRHQEDHHHGHEEHHVDYHAHPQYAFEYKVEDPHTGDNKYQHETRDGDVVKGVYSLHEADGTIRTVEYSADKHSGLVFKLMLFR	chromosome="22"	+	6317263	6317861
BR000622	gene-CPR121		BmorCPR121	MFSKIVCLLGVVAVATAQYGHDQSHGHAFSSQHISRHDGPAQVVHVKGHGHDGHGHEDHIDYYAHPKYEFEYKVSDPHTGDHKSQHESRDGDVVKGYYSLHQPDGSIRHVDYHGDKHSG	chromosome="22"	+	6313515	6314705
BR000623	gene-CPR122		BmorCPR122	MFGKALGIVIFLTVGYCQEHNHHGYTLQTLVKHDVPQKIKTNHAIPVKTAHVAPVYETNEAHAASAHENHSGHSQGHAVSSQSIVRHDTHHEQTHHEQPQEQPHYFVPVHHHAPIVHEAVIAAPVHHAPVHHVPVHHIQQIAHHDESHHDESHHEDHYAYPKYAFEYKIEDPHTGDNKYQHEIRDGDVVKGEYSLHEADGSIRTVKYTADKKSGFNAEVINSGLSKHEEPIHQHSHHH	chromosome="22"	+	8070460	8071655
BR000624	gene-CPR123		BmorCPR123	MLAKILVIAVAVAVVSCQEKPYNLKKLFQQEQAKEYKHRPYEHIHPSFPLKSFQEPAPISEEQYQEAQASPAEQAYEKPQESYSPAYSSQSIIHHAASGQQDSQENSGERGIYQYVQEQNEDVKVRQPTTHKYQGVHYPVHYPAPVQHEAPAAKPVYKPQVHYTRPQEGFSFHRGVHLEQAPVYQQTEGHAHESHDEPIDYYAYPKYQYEYKVEDPHTGDNKFQHEIRDGDVVKGVYGLHEADGSVRTVEYSSDKHKGFSAIVKHSAPGQHVHIESHHEN	chromosome="22"	-	6303668	6305223
BR000625	gene-CPR124		BmorCPR124	MFPKIVVLTLSLTLVVTVVSTQEHHGYYHGHKHNHAVSSQSIIRHDVTHGHGNEGQSYHVVPVAAHHGAPTIHAAPVLVHHHEHAPVHHGDQPHHEDYDAHPKYAFEYKIEDPHTGDLKSQHETRDGDVVKGYYSLHEADGSIRVVEYSADKHNGFNAVVKHTAPTKHAEPVQQYYHH	chromosome="22"	+	6298001	6300361
BR000626	gene-CPR125		BmorCPR125	MARDMILLILFANLLTIFCQEETAQGSTEDQQKDDGKLSYSFSYGVADARTGDVKAVWEAKEGDTVKGQYSVLEADGSTRTVEYSAGPNSGFNAIVSNDNDFLPTNEIESKKTGRSLIEDKTMRDYGNYYDFPEDPDDEYYEKKKTKRPLDSHREHSKNKKPRYPFDLEPSEYTHSISIKHPRDEGSESEAHSHFGYSFDPNCKTKPKKGSHDTNSYSNVVDLETNPKYPLYSQDYFRDKHPDSSSNYDFEKLRPFSSYRPHKYEEITLKPPFSTRYTSPVIPDLAYSSEKMYPDDIPLRPKKKHRPHKVPESHFGDDLDDYVLVPKKKYKPPRLVEPHEFRPEPEDDYERPHRGSSFDDIHDDRHRHPPRGPQTEIVRKIVKKRRPVINLLDVFDI	chromosome="22"	+	6275142	6279170
BR000627	gene-CPR126		BmorCPR126	MRAFQVVIFVAVCGAASAGYIAPGYSGYSGYSGGLGGYNAGYSGGYGGYDGGNHGDYYAYPKYAFDYSVNDPHTGDHKTQWESRDGDVVKGAYSLAEPDGTTRIVEYTADKHNGFNAVVKRIGQAHHPQVYGGHYDGAGYYGYH	chromosome="22"	+	6265978	6271940
BR000628	gene-CPR127		BmorCPR127	MCRLQCLFFVALVGIVQSKPQQGVLNPELPNGVKYYNSPKYAFNYGVADPNTGDVKSQHETRDGDAVKGQYSLVEPDGSVRTVDYTADSLHGFNAVVSKSGPNVHATPARVAPPAPVAPPAPIAPAVLPSPLPKVQPTVQPTIQPAVQYVPKPVPVPVEVPRNVQPVYPTQVYPQQTFPQQVYPQQVYPQQAYPQQVYNDQAFPQVYPSPGPLTYPKFGPTPFPEYENFDFDGQIFPQYNQFY	chromosome="22"	+	6122222	6129853
BR000629	gene-CPR128		BmorCPR128	MSLKGLILLATVACAHSRVLTYFRPTKHVDLQPSGTILHAEPHLGFEHHHISEDEPVDYYAYPKYEFKYGVNDFHTGDIKTHYETRDGDVVKGQYTVVEPDGSIRTVDYTADKYNGFNAIVHKTAPISPHEAAHLHH	chromosome="22"	+	6105296	6116033
BR000630	gene-CPR129		BmorCPR129	MLILLAFVGTSLAAPIDYFHGGVSYASPYAVHAPLTVHAAPVAVHAAPLVAHTPVAVHTETVSYPKYAFNYGVKDLHTGDIKSQQEQRDGDVVKGSYSLVEPDGTTRTVHYTADDHTGFNAVVQKSGHAAHPVVAHVAPVAHVAAAPAYTIPHYGFH	chromosome="22"	+	6079026	6088087
BR000631	gene-CPR130		BmorCPR130	MAFLFKIFVAILLATPAFTGKTGGYSYNRFSGPVSGQIVEVQVPAAEGIPAQQHADYGYDHNSGKIHPDTAKYAHLKTVDYVAKPDYTYAYGVEDPHTGNLQNHKEQRDGDVVRGEYSLVEPDGSVRLVRYTADPKNGFQAVVHKKAGGQAQAPVHYGHPKQDEDDSNDY	chromosome="22"	+	6049476	6060217
BR000632	gene-CPR131		BmorCPR131	MWLCGLVAACLVAMATAQSNEYLPPNTGYNYDKPSIPFPTNNNGNQHEHHEHHDQQDHEHHEHHQHHEPGMPFDFNYAVNENGNDYSHNAISDGDVTKGEYRVALPDGRTQIVKYTADWKNGFNAEVSYEGEAQFPDQPKYGSGSGGQGYSEGGGYQY	chromosome="24"	-	822041	857992
BR000633	gene-CPR132		BmorCPR132	MILLLIILVGQSRCQEVTTPSSLLGPKHYNYHAFDAERYLKSLNLPVPTKQGPVLFPNDAPPAPRTPLVVTSRPLIESIAKSDLNPLPQNNTEAQPSSNGVSFVPFFGKVNEYRPFFGAGPGKPHVNRFENQSPLPPIYRVINEHKVQNKKPYDYDYKVKSPEYNQHDNEIHDENNSDYNHAQNYAFSYTVKDKDTGDDFSHSQHSRGAATNGEYRVRLPDGRMQIVSYTADENGYNAEVRYDDEDKASVNAIDINNDNYNSINTNTVKPTDYINVITDYRKTNYDRGNNFNNYISTTRSYDDDVINSNKIANNDNDYGLNDYAKLKNQNEYVNYDSKEFYNDDYSSELNSNYPSYISKFKSFADDKINDNYQVVTSTSKPNFDDIRNLLIDEKTYNTR…	chromosome="24"	+	8389773	8411970
BR000634	gene-CPR133		BmorCPR133	MAKTFALLLVVGSALAQYEDFGGFEGYHHKPISHQQHQASDEHHGQEYELDYHAHPKYSFDYSVKDPHTGDEKEHWETRDGDKVKGTYTLVETDGTKRVVEYEADDKNGFNAVVHKIGTPKHEEYHAKPAHEPVQYQHDYGHFDEGYAPISASFEH	chromosome="28"	-	2008813	2011531
BR000635	gene-CPR134		BmorCPR134	MFVKFVVVLALVAVASAGDYSNFAYSVADPYTGDFKNQVESRLGNNVKGQYSLLESDGTRRTVDYAAGAEGFNAVVRKDPALVAAAPLITAPYAYAAPYGFPYYAKFGALPYNGYFPYNYKGIFY	chromosome="4"	-	15307124	15308124
BR000636	gene-CPR135		BmorCPR135	MSFVVAVSCLLAVTALAKADDSWGGLVYAPRHASVDYYAYPRYAFEYSVNDPHTGDKKAQWENRDGDVVKGAYSLVEPDGSVRIVEYYADAKSGFNAVVKRIGPNLHPPTVHAAPISPIVGPVAKLGGLAAAPLITGPLYGGAVSTASLYKDHAPAVIPAPILPVSYKAPLPYAPAPIWPSAAYPTPIIKSGPILSAPIYPAALPGLKTPFNLGDYGSLGLWNDGLLKAPLGPNNYLDHLGHGLLTKGAYPSLGPNYSLLGLKH	chromosome="19"	+	140063	141102
BR000637	gene-CPR136		BmorCPR136	MATLATGIIIHNAPVVEAVDNSRYAFNYAVNDPQTGDKKAQWEERNGGVVKGSYSLVEPDGSVRVVDYTADDVSGFNAIVKNIGPRVHPAPLTPKIPTPLAPIVGPTNYGFGTEPVVGIPKATSIGHWSLPWDPKTHSYGGWAPITAPLLPIPLAPSRAYATILRKKYVDGKLYKWITGPIPLSGKTLIIKQTGRGR	chromosome="19"	+	142395	143120
BR000638*	-		BmorCPR137	MKTNVMSDPSYSFNYAVNDPSTGDNKAQWEHRDGDQVRGAYSLVEPDGNVRHVEYSADPLTGFNAVVKKTGPNVHSLSIVAPIAPIAPIAPIAHVEHVPIAPASHVAPVAEIAPLVLPHAPIAPLVHTPIITPVIETAPIIAPHPVNYNPLYRIRGPAPWVTLSGSSYTKGNVVRRWTAGPISLEGKTLTIKTRHH	-	N	-	-
BR000639	gene-CPR138		BmorCPR138	MAAKFFVVLSLAVAASALPVLEYAEHEAPAHYDFEYSVHDQQSGDIKQQKESRAGDAVQGFYSLVQPDGVHRVVEYTSDKVNGFNANVRYEGHPVAQPAKIAYAAPVAKLAYSAPVAYAAPVAKIAYSAPIAKIAYSAPVAKIAYSAPIAKVSYAAPVAKIAYNSAPLTQVTFSSPAISYHH	chromosome="21"	-	4300877	4301606
BR000641	gene-CPR140		BmorCPR140	MILSTFFISILAWSAIRCEPPVNSYLPPSNSANGRPSSQYGPPGSGGAPGHNQQGSGAQFSPSNQPQSSYLPPSRSGQSSVDTQYGPPSSGGFGSGSSSQGQQLRQGSGQAKPDSQYGTPNQNGRFSSGLTGGHSQPGASSNSHPTSNSQGRQSFGNGGSSNGGSFGPDNQSFDQKPGSSYNPSTAGFRSSNSDSNSNGNFGSHAGGARLTDGSQSSFSGTPSSSYGTPGFGGNGASHGNGGGSGSGFGGGNGGFGGDDNNEPAKYQFSYDVDDEQTGTKFGHSEQRDGDLATGEYNVVLPDGRKQVVEYEAGLEGYKPQIRYEGFGESQRLSQGYTENGPNEGGFQSNNVDSFGGSGEQTFGQFRGSNAQAGNGYPSGGQNGQNQGYPNGGSGQNGNQ…	chromosome="12"	-	12380758	12383942
BR000643*	-		BmorCPR142	MYPKSYEFGYSVKDALSGNDYGRRESSDGNVVRGEYRVQLPDGRTQIVTYHADWQTGFHADVRYVGEARYPETLPNYNRGGNTGKDYVEQLLREFTDLRAIIFMGILIATRAVAVE	chromosome="24"	-	-	-
BR000644	gene-CPR143		BmorCPR143	MNVKTTATIMFVVLQLTSSNPAKNNARPVYEVINEQREEKKVNPGPVTFGNPLAGHSIQNAKLYAQNQQAMFNAERVRQHKAQLQRWTKSPQQDSYMKAYHESEESHQLAVEKEQSDLKTPTKRQDRRRGKENGPTEKTRSHRSHGSLDYQYVPRYKTVYVSPGTTYDQGVTIKPNGIAYVETDENKLYTEAVPSKTQYVHPKDYSHAQNYETSDIATLNALLEQNPQDQLTNFNAMLHANENKEHLQTPVELFFYNNANNVYHPTNGGYTSYAPNAYTQETRYKDHTPIKEDLDDIEDPNKHTTVKNYGVQPTTNLPDEDSTIPYYNNAGPTTQRVVEEKPKYQAVKYEKLYPFQDSKDSESGIYMHHNTENQGVHRLNQDGVEVSAYDDAEVSIIRN…	chromosome="24"	-	1716527	1720704
BR000645*	-		BmorCPR144	MVVAAVAFAEPPPSKSYLPPSPLTRNAGYPQGPHGFGGAPQVVAARTLEGQGIHGAFGHGQAGHDDHEDDSIHGNGFARGSHHGHGFGAQGRHADQQGYDHNAAAFGRNAVEVDASEPANYNFGYMVNDHFEGTEFGHQEERHEEHAQGEYHVVLPDGRKQTVSYQADERGFKPHISYEESEDARSGYDANANNHAGYDGNGANGFHGNHNGHDSESHGDFSHHAGFGRNGEHAHNGKSRNGY	chromosome="24"	-	-	-
BR000646*	-		BmorCPR145	MEKKIELKFIKLYDSSDSYSLSRSSHHDHDHGDDEFQRSLSQEYGVPQAGSFRNTPSTEYGPPSAKSSLNYLPSSGRVSQEYGLPSRSLSQEYGAPKSRSNLKLSQDYGLPNARANSKPSQVYGAPNARGSPSLEYGPPQDFSGANVDSYAVEHAPSSQYGTPEVRTPSENYGVPQRNHDHRSQKQARNQALSRKYGVPSGRSNDVSQSYGAPKNSFKSFAARNSPSQSYGAPKSGQFDAPSTSYGVPSASQGFKSLSSTYGTPSQRGLSETYGTPSARGLSQEYGAPTDSELKTKAIASTYASGRTSPSHAYGVPSARDSMPSDQYGIPEQYSALNDQSYEYARAALEELNQVTAIPYMDLDTILYPGIVQSSFFQEPANYDFAYKVNDYVSGSDFGH…	chromosome="24"	-	-	-
LOC101742416	gene-LOC101742416		BmorCPR150	MFGKVVVLCVLVAVARAGLIAPHGAVSSQSIVLGTPAIAHGYAAPAIAAPAYGYGLGHSAVVAHAAPVLRAPLASLAHAAAPVEIYSHPRYQFNYGVTDGHTGDQKSQWEARDGDVVKGQYSLVEPDGTVRTVDYSADDHNGFNAVVSRHGHASHPAAHVVAAPAHGHYLG	chromosome="22"	+	6288608	6293571
LOC101737336	gene-LOC101737336		BmorCPR151	MSFQLVTACALLIASVLAEPPVDNRYLPPSQNYGPPDSGVFGARGPNGFRFGAPHGALSAQYGAPQVTLNSQFGNAPSTQYGAPEAPTAKYGPPQSSPAILYGAPRDGFGPQLSGQRVNGADFSDLQSRHYLPPGTGRDGYGAEEANGEPAKYSFEYMVKDEYSGNDFGHHETRLGDRAEGVYYVVLPDGRKQTVEYEADQDGYKPRISYEDTGLGAFRSGQGYVNGGYSQDGPY	chromosome="24"	+	1099450	1107557
LOC101743422	gene-LOC101743422		BmorCPR152	MWFQVATLCLVVIAAMAHPPATSHQFRVDHHDHHDHHHHVDHHNNHHHHVDHDHHSHHDHHRHFNHNDHHDHHDHHEHQAYHGHHGHDGHHDHHGHHGHHDHHVTHQQHGHLDHASSYPSYQFSYSVDDHHTGDHKSQSETRHGDHVTGEYSLVEPDGNVRSVHYNADDHHGFNAVVHNRFAHHHIIPHHDHHHHHDHHNHHDHHEHHDHHDHHVHHDHHDHHDHHDHGHHEHHSHHDGHHEHHHDHHH	chromosome="22"	+	6579246	6581375
BR000647	gene-CPR146	RR-3	BmorCPR146	MGPGIMIKFCILAVLALSLVSADKPKTETTSTTAKKATEVPAKKTVEVPLKKASEVPVKKASEVPTKKPHVEPAREGRQLSPYPGQQDNEVVVDIQDDEKKQYYETNYDTSAYGFGYDVGPNGQFHHENRGPDGVVYGCYGYVDTEGYLRATHYVADSHGYRVVEPEKPVEVFPDEKYEYDENYEPTPSATGQTIPWNKLFFPQGCGRTPGGVPPQPFKPKPKPKPPVDSTGQTSNPSPGVAYPGQGPNGPYGPGGSGGSGGPGGPGGPNGPYGPGGPGGPNGPYGPGGTGGPNGPYGPGGQDGSYRPDGSYGPDGSYQPEGSYGPDGSWQGGYYPGTPGSPGTPGSPGSPGSPGSPGTPGSPGTPGTPGSGGGYYPGQDGTGGPTGPSGGGGGYYPGS…	chromosome="22"	-	8315043	8342044
BR000648	gene-CPR147		BmorCPR147	MRVYIGFSVALSWLSQASSAPRKPRLTVAEDDMPIYYVRNVNGNPGTYSFGYDILDPNTGNSQYRNEERYPNGTVTGSYGYVDAAGKPQRFRYVADEKGYRIFQEISHLPLVQAQTPPVRMPGDSATESSITWSRPKKKNKRKPVAEMMKSEENININSLRQPSFYAT	chromosome="22"	+	6092094	6094441
BR000649	gene-CPR148		BmorCPR148	MLRIVSVLAVVAVVSASPKPGIDVFQIDIEPEEAQKYLNSPPFTDPQLAGRTAVLPLIKYNDPRFRTVEAGPTLGHYWKNGKEIENTEDYVEEVYDASQYHGQDGLGAYAYGYQTPESAKVENRVRSGDVTGSYIYKDGKNDLIKVRYWSDRDGFHQEDNLPKVELKQVEEAPDVRAARIAHEKAWQEAAAAAAQQPDPQYALKALPKDYYQQTYKALPSDYYQPQASEQQASVVAPPNSQPREGKAYQSQGSYVPNQGSYNQGQGDYGQNLGSYGPNQGSYGQNDGSYNPNQGSYQTGQGFTGKPLNEKYEEPEPTGPPRGFFYSFTYPVSSIVLKSDLQGGSAPTRYPADKDTISVGGYNS	chromosome="22"	+	13967499	13988740
LOC101738360	gene-LOC101738360		BmorCPR149	MVTGTTGWVGADGFLRLQDYIADDQGYRIYKSKTVYVGQNRPISESLNIAKTAPTDSGYGVTRAPAVQRNRGPPRFTSTTHSPLPSSTIEPPHFSSSDVTITPAPPTFSHPSSTPRVFVSPNSIDSSTAYDYRPTVTSVTDRDATTPNPYAYEPPNTNSLDDGYYASDSQRYDVFNPNSYRHADDWLRRQRPTAEIGDGYTPQFSTYDGAPFRRNGFRYYLPKQYHEENTGDVNDRIGSFGYVDPFGIRRVIYYNTAPGDGFQIRKNNRYVGHDATPYDPRPIAKK	chromosome="22"	+	9433115	9474512
BR000457	gene-CPH5	CPRNC	BmorCPH5	MSISKWLACALLLVCVSVRQSIAAPALQEEQYPPMPYEYKYDVEDPEKTLYFGANEVGDAEGKVVGGYRVLLPDGRLMTVEYTVQGDSGFVPKISFDSNANPFGQGK	chromosome="8"	-	6333133	6342083
BR000493	gene-CPH28		BmorCPH28	MAAKFYVLCVLLATGIAAGARPRPRLQQVEDSYDYENQAQDSRAGGQVYQLVPADQYDSIYRQNDRQDEEYEQRPVQRLPSRQKLQPQPQQEGPKQPPVQTIRNYNKVNDDGSFTFGYEAADGSFKEETRGTDCVVRGKYGYIDPDGNKREFTYVSGNPCDPNKPNEEDEPEAPAPDSAERDDGVPNYPTRVAPRPTTPRPPTTFFQNDFRDADEDEDDEPVQAIQPVRQRVVQRPALRRPAYQPQPIAITPRPLPVTTARALPPATTFRPQLLQITPKPQIQYSPEPHYSPSPSPIATTARPGPGQIDFAAEFAKFHRENQLQGSTSATAASPTKATAASPSPSGNPLYSTELVYDPSSGQYNTQLFQTLPQTKGELNLNLRLQPFVAQQQSQPRPFV…	chromosome="12"	+	1132598	1193359
BR000494	gene-LOC101737072		BmorCPH29	MMLLLLIACVAVTTAENATKDSTEPPSNTTKEILKASETADASKVEIVKQIRRLNDDGSYTIGYEADDGTFKIESRDVRGNVKGTFGYIDKDGEIKRVTYSSSGESTPIPVTTTTTTTQSSPTMIVRVNKTVSSTTRRPLATVVYPTRSSFTTRGTVIQSIPRRRGSSTRPPNTTESTTEQQNLEDTTSSILNLYKPKVEENIRTRTQILKPMSDILKDDLVTRQTTTKLPQTVKPVYEHVTEKAPESVLKMNTFRRELPSTTTNPHMINLQQSAGDDSTDEYGSQLSLGTIRPLFTTTTPRPRLVPIQSIVAARQRIQQRYQDAPLDDQETTIEASTGRVFDSQGVVTSNPLPVVHIPAQREPDDRAYQQTVYRRPPAVQFRTREYLRDNPGAAVPIG…	chromosome="12"	+	1198045	1201344
BR000523*	-		BmorCPR22	MLSSVDKNGIIMGEFGFITADDVYHVTVYATDENGRFKIISMKNIHLKSQSTSQRQGHSLQIPNTQNAIASTQSPTQKPENTLKSISIEPPAKSCSHCSLPTTSTVAPASAKPAFINGGIGGTKSDVQNNQVPTYNVKQNNADSQYPQQGDFKNFPGQQLNPQNVGNQQTPDVQNSRTNQNNKQTQGASGSFLPLSGSGGSQNGFKQTPVQALSTIANQGGDNPEYPTGLRNSFDSPQGQQNEFGAPQRQQNSFGAPQGNQNGFGAPHAAAEGLGTSKGSSDSNIFNNQNSKTPNSFNQGSDEQRGTRDEQTGSNAGGTANERINSINAGQTTTGAVAGSRSPKLYNVKPDQSSNGLSPREQSRFGQASGNKIRPENGQSNNEKPTLTYAQIQIVDKNT…	chromosome="22"	-	-	-
BR000548	gene-CPR47		BmorCPR47	MSWSSGSVYFVCFCALVRTQVIPGKSRANDGDYNTVNTDGSFDFGYANKDRGSSYHLAHGTANGVVGGRFGGKDPATDTVKETIYTAGPRGFRAKGPNVHRQLDLDQRPRGPIGNKDDPFFDPNEDPSYAFNFDTRTYSKNENADSRGDVKGHYSYVDDIGERHDVSYIAGRDTGFHVSSAHPDNPGVIGSPFHRAPLVRGETKARGRTAVQRGLDGSYRFISAGPDQRRTESSDSQGNVRGSYTFLDDKGVQRTVNYIAGPGIGYRIIKNNKDAIPSYFPTLPSPYDPTFTNAAPGGYSPPAAPAGDSDSDDVFKGPEGTAASGHVKPPPFQVSESEIPEGPAGPITSAETDNAPNLQTDGGYSQPAFSQSGNEDLGYVDEDAGYGGSKPTKGPGDE	chromosome="12"	+	4276236	4283136
BR000556	gene-CPR55		BmorCPR55	MFVLKTLVFCSAWLLIQGQGSNVPATTPVPILKQINRQNDDGSYSYGYEAADGSFKIETKYPNGDVAGKYGYIDESGKQREISYGASSARGFEPQGAGIMVPPPTLHEPSSNALTDGQEDDGQYREDPKIYEDPKYNGRQSAKPAQGFRQFQQPAQPAQPEPQYQRQQYQSFQSSFPAQPQYQPQPQYQQPQSQYQQAQYQPQPQSQSQYRSPLFSQQSNLFNQAPQQFPQSQVYHQQPQFSYQAFTPQPSSQFQSQNYQAQSNPFNGHPAQNFDPSTGSYSINFTG	chromosome="12"	-	1239213	1256047
BR000640	gene-CPR139		BmorCPR139	MFRILCITLLALSTLLINTSAQEYLPPKVGLKKSIAEPTLPANYDFAYDVQDNAVSLDFGHNEKRKDDHASGSYHVLLPDGRTQLVEYEAGPDGYKPQVMYMGTATFPAAGSGDKFDGYHYNAASNRQSVRQIAPRTPRQPSTQAPTGQQSSNNATQ	chromosome="12"	+	12036344	12043778
BR000642*	-		BmorCPR141	MDMKVLPLILSITAIKVPVDDKEDDTTEAVSSTSDDSQKPINYYTQDDTNLDSYLIPPNPHQSHEVLPDSVITPATYLLPPSSEQQPGYYYPSTEPGEQSDWYPIAQGKPIPLQTPSILPPLKIETEVPVFSTNPKESKKLRGIRVGRVRDLEKFDPRKPILNLEPPSVSAPDEYAFKTPSEQLELPFEETLHVKPSNFKPPYVDTDSRNHLQTHSINPIEPTLALHLVPPKPLSKHKVPTKLYPKKYPGEFKPVSIPIAQFADDLIEIPKAKPVKPFHPIANIENDFVPQLDDKRIFLYQQAEEKRKLKNEIQVPQHQHFESGPLQSYTEAIPSEQDVSETHYASPGRNAYPAPLRQARNSKSSPAPDERTEFRMHGMKGPHSYQFGYDTGKGKNRQF…	chromosome="22"	+	-	-
LOC101737637	gene-LOC101737637	CPAP1	BmorCPAP1-A	MCGEMGKAVLRALTGALLCGVVSDAAYLQRYEPYGLQFEQALIRKPLREHEKPQDLRNVPGTPGVDYPIYHSVPETRFSCEHVPIHPGMYANVETGCQAYHVCHDGREGHQGASFLCTNGTLFDQTKFACDWWYNVDCSQAIEHYKLNADPLKNPYVPKQKPEIHQEQPEEYNIPEEAYFRKY	chromosome="13"	+	15870556	15881851
LOC101741926	gene-LOC101741926		BmorCPAP1-B	MGGFEIYYISFSVLVMSSLSVIGGSEEVTRVKRVRAGSVPVARDPAQELDAPEPETVPVSAPTSFLSPSVKSYLELGMGIPGKPGTDYPILGAVPYTNFYCDEQQYPAFFADMETRCQAWHYCDIDGRQASFLCPNGTVFSQGVASCDWWFNVRCALSPALYPLNARLYRRKRKQNRPKPHRELSIHKSTQTVLSSSVSSITVSSNGNSPKVKMEGGMVLDKVLPQEMVTIGPVALTSSKKSNYEKSRQLLSNATTLALNERYRRLIPYMTFYYANDLIVPTTENTKVEVEKAEIVEAQEIGHPVQRQPKNIAYYPHRNIPRYQGNRLTQYNIASANPTKVFYKDGVQVHRPTKVAQNLNPFYDYVNNNFDGGRFIHKYVAKPFNTAPVPQRKPYINLY…	chromosome="6"	-	6912982	6964015
LOC101743233*	-		BmorCPAP1-B2	MAVKCHLSLFSLIVLSSSVSSITVSSNGNSPKVKMEGGMVLDKVLPQEMVTIGPVALTSSKKSNYEKSRQLLSNATTLALNERYRRLIPYMTFYYANDLIVPTTENTKVEVEKAEIVEAQEIGHPVQRQPKNIAYYPHRNIPRYQGNRLTQYNIASANPTKVFYKDGVQVHRPTKVAQNLNPFYDYVNNNFDGGRFIHKYVAKPFNTAPVPQRKPYINLYKNEETPNIRYYLSEKEPETKYKLVPYEQTPPVVVPQRNENVHEVKKTYSPAPLNKEQVFLKHRIVHPESIYNHNINHQLPVRKQPVLIGNQYRKPHPQPVLPIVENGFRPIVNIPYTTETPIYTSDLSPTFDSIHINENPIEQIQTTSTAPDTEHKQKKYVVDQQIHRLTQTPTNMLTS…	-	N	-	-
LOC101740411	gene-LOC101740411		BmorCPAP1-C	MACERLCVCLILLCLYCIAGYAQSDTPQVKIPPTSFTCRGRAAGYYADMETGCQVYHMCDGLGRRFSYSCPKTTLFQQRMLVCDHWYMVNCSMAERDYDANLLIGQRDKPFVSDEEMSQRTPRPDILSVPLTSKYYDGLKEAESKFLLHPDNDIVGVADTISGDEDNILDSAKQNYRPPTSWSTRKRRPNVQINNIDSLAGAASQEPGPTIRPQPESRDTSLKNKGNQPERELMPPLLPSTTEAEDDATTTQSSVYQFIKRFDPNSPDSIKTAITQSEIIDLNKHLPEGQVSSEGQVSSEDERTPKKNKSFGNKLNDFKTDNDKKFREGTRFDSVNTKPNPTENNTEGDSGVKSKVPKPEQVLLPPKKDYSQSPLDSTTMGPPIYYEWKWAVPAFGLLP…	chromosome="23"	+	850268	908717
LOC101744246	gene-LOC101744246		BmorCPAP1-D	MANLFCILVSMGVAAVLSQQAIDYYHVLHLPHHPPLHSVYDHAPPTRFSCAGRQKGYYADIDSGCQAYHFCWRQRLISTDLCSKGTLFNEQFQVCDHFYNVRCGSPYEDL	chromosome="2"	+	3198129	3205667
LOC101746039	gene-LOC101746039		BmorCPAP1-F	MLPYRRFCGMKLNVGFLAVFLYLIDKSIQQAIDDYVPGEDYPAFTEVPKGLSFTCNDKIPGYYADPETNCQVWHWCVPGIGGNQQYSFLCGIGTVFNQRTRVCDYFFKVDCPNSPAYYGVNEDLYKDEAGNYISGK	chromosome="2"	-	797359	814525
LOC101737536	gene-LOC101737536		BmorCPAP1-G	MEMRWSFLLALLLVGVAMASDEEDSIPDVGVEEDSDELALDQEETRNLRPRAYTPTAYNALPSGFRPTPSLAELAGYQQRPQQQEQQEYVVPTRQQQQVYIEEPRAPVRAVQRKPQEQRPLKYQQQQLQEVEEELEDEKEEPDRLSELLQQSKFNCVGKQTGYYADEELNCEVFHYCQDSVKHSWICPDGFTFHQVHLICMPPTHDNICQKSSKYHFVNEYLYRPVNQDEVDKKPNVSLKYSDRYYPAEVYRDDRYEQDEEEEEEEAPRRHPQPQPQLQQLRASPRPQPAQVFRSAEEVNIPLGQRRPQRPYDFDF	chromosome="4"	-	17193429	17222414
LOC101740962	gene-LOC101740962		BmorCPAP1-H	MKRSRHRWLGFTIFVCLLAILASELPNTAALKATSLIFSKTSTTTAAPEEEPSGPEDGAETETTADGGEAPTNSTRKLSGIPQIDYLLDPNLPRELNGYNLSEYPFYEAVPPPETMDFKCDGLHDGFYASVPHKCQVYHHCLFGTRYDFLCANYTAFDQKTFICHFVSEVDCKNSPNYFNRNEALYKATTSAPPPPPPTTTTTTTAAPPPRAPRPARRRPHYRYDYYDDDYYYRDDYDYDDRRRPRPRPGARPVKKNRPADDYDDDRYDRRPRPRDETIEEDLEDRRPYDRRPGKRRPYDDDDRRPAYRGGSRRNRPRDDDRYSLEDDRRGAKRDGPNRNRDEYRPRDLVDEDTRSTEDKVLNEGNSRDEIIKSRDETSPRDEIRPRDEIRPRDEIRPR…	chromosome="2"	-	721476	791245
LOC101742705	gene-LOC101742705		BmorCPAP1-I	MRTGGRRMRTSSQFLRDAHRENMSPLWILLTLLPVLGGAERFNCKGRILGAYYADAKSGCKAFHVCVRVAGGGIRDFRFFCPPGTLFHQEAQTCTDWGDDDPLACPADIYDGYDTRKLSSPANREEETEFGLQRAETGDRRLSQNNGASNGAGSDLRAAHSSDFFTGQRDRGRDDPVSPVAPAQPTSQAPQTQPRQSFRRATLRPKTTITAQYTTVSPPLAPQPSSLPPYETSKRKLVRKRPVPVSSSAPVPTTYAPNLPSQQPYFELTQQNFNRRNPQNKQSNTTPSTPYQNQQTFTTINVPTQRQSETTPNLPPQFREYKDEYVEVSRVTPKQNRFYNSKATQITFPQTTAAPKVNKKQGLVELYNNEGQSTAGYNLQNDNRSFKVRNGFNVDEAPR…	chromosome="22"	-	6884777	6894870
LOC101747065	gene-LOC101747065		BmorCPAP1-J	MRWRRRNNMELISIVLAAMLLGLCDCARRPAQRRQDTARTAELYEPTPSAESLQALAEAMGAAGFEHYTEGRPLVKRLIPADSHPDLDVQGVIGKAGVDFPAYPNIPSTEFNCKNVPTGYYADLETDCQVFHICDTSRKISFLCPNGTIFSQSHLICDWWFKVDCASAPALYESSAEYYSNEQKKSQKTSQNHKQQDLQLIGDSQIRAESRRSTVNVPSTTERLQRHRQKLQTEKPFNVPTGRNLHTLFDFNPTQRTQETTSFENRRRNLVQLITNSFTVPKPTLPTYLEAPKVPTEIKEMQVAAETASFANNNNRQFLQNLHTKNYRPYPVYTPNTPKPKPRINPNLTTLYDIRDKHLAQETQETTKRPTLVPYTKSFTAYQRHEPYTRPGVSALKGF…	chromosome="7"	-	890601	981960
LOC101736353	gene-LOC101736353		BmorCPAP1-K	MILIIANNLIIYFIFISEIVQPTCVLESDFGFKINCAFKKSGLFRVRNLGGIKAHASLGFSLGDELGFEQSLTNLDPSRRRSVNIKNGAPPNLVADTSRLNAKQEKRAKQNRIMMRPVAPPLTRPDQAAMDKLTSLHRRVSTMQPIVVPNPAVETPTNVPTQTMAKPMPMGVPPFRPLPPKEDTLKVLPITSSTRKNYAPLQIPESKGPGLAYQSEIYPQSHNQISKMVSQMTAVQYAPVVKIKPTPVILDPFHGVSTLKSINPFVPMPAPTQALPIIPSPATHAQSVHKTNPVSTFVDPVPHHVHNIASSYVYNTKKVDDYNTITGYGDDTVLKFNKEDINAKIAEIAKVGNISMEAVEAAIALRQQQLLNKYAHLPAPPTTSSTTTTTQPPVVFQPE…	chromosome="7"	+	1999403	2058876
LOC101746263	gene-LOC101746263		BmorCPAP1-L	GTSYPNLGEPGSQGLNDPSRYPGQDTSYPSIPAYPGPPGSSYPGQSGIYPGQESSGNYPGQDTRGPSSSFPGSRFPGRPGSPSFNPGSFSPAFGTDGTGAYEGGDYSAIPGQPDIDYPILSDIPQTSFSCNSQQYPGYYADVETRCQVFHVCANNKTYDFLCPNGTVFSQEVFVCVWWNQFDCSSAPSLFSLNANLYDYSITGSQGGFPSSGLNNYPGGQRGQTFPGRGPLRPSGNYPGQSGAQGPSGFPSSLGPQGPQANFPGSSGFSGSGRPQSPVRYPGSSGTQGTTSNYPGTSQSYPNGFGSQNPSTGYPGTNGAQGPSSTYPFTSNSRPSTAYPGSGSTGGYPNSGSYSGNSGPQGPTTVYPATSGTRGPSSTYPDTSGQRYPGSGPGGSSSGP…	chromosome="7"	+	9564092	9586925
LOC101738097	gene-LOC101738097		BmorCPAP1-M	MLCSAFVNLKEHCSMRRQARISGGGALVVRSASALQVWLWLLIFIFQNEFRISRSIQPGYLDFDNLPETNFTCAGKVIGGYYADLETSCQMFHVCTVGQQDEPMDIKFLCLNGTVFDQETRVCERVDEVDCTKSEKFYSLNLELYGSTAPPIIQPEQNKSETTNNKRENENDPSIDEIYTTAHNKSPQQTHDIPDSTEDPVQDITKDDHRYTQSISSTYSALPPSGNDELTEEYQDEDNTDGGEYEDYSHAHSTTTETPTTTTSKKPTTSKRTTTTTTTNRPSTSSRTTSSIPYLNSSPTPILSSISPPFSSSLQPSAPSAPSAISLPNLDPTILSPQEFIYRHQQGTEAVSYQSFRPADGVYITHAPPQQFDHFQYESSRTAPRPTAPRPTPFAQRPQ…	chromosome="22"	+	7811324	7859252
LOC101740538	gene-LOC101740538		BmorCPAP1-N	MDKIISNLILILMCGGLVMSYDEIDVEADTNIMLKILRDMANQTKADTLNLPANATSIRENITDTFSCENRTYGYYADIDNDCQVFHVCLPTQTPSGRAVTYRYSFICPSETVFNQEVLTCTRPRDAIECEDSVLYYDLNEEIGKVPNKTEEQPPVNAQQPAKSSSQQKETETLPATNQRRTPNKRKQSLIIESLMKEVVNDDLRQKLIGFAEQHTDDIPDSPEIPEELGLEDGAAVSDEEAEGRIALERRVGRKLDRGSFRFRADA	chromosome="2"	-	848557	855317
LOC101735358	gene-LOC101735358		BmorCPAP1-O	MLSLVSCVSAQNGRGLQQHENNRHGWDIRIAVPGSPGEDYPTLSNIPRTPFSCAGREPGYYADFETNCQVFRVCTVGSTYGFQSFLCPNGTLFNQAVFVCDWWMNVNCRESEKLLNSKNEQFQNLRLGPELMKDIKKMLTYPMRNPYNKASMRSSLVVMQDYKAPAGQLFPNEALLAGPERLPSNVYVPKQNLIQNTYSNNENFYSESTSQPNYPNQYTTVRPSTREAEIFQRQRQTTPRYSNKLREEPNLRFGNTISNIHAGQFNQLKTKSNDATNTRPQRPTKDIQKNSQYFTKQTTTLSPNIQNTSRRQRGRQRSLNTDNKKSTNLSESKKLTNTDSVTNQKYTSNQQETQTISNQKANIRFNNGISDDIQNEVKQNIALVFSLLADSINAAKEYT…	chromosome="19"	+	4321455	4352262
LOC101739926	gene-LOC101739926	CPAP3	BmorCPAP3-A1	MRVFIVLTAVAAIASAQFKCPAKDGQYEDDRQCDKFFECVDGVATTKLCPDGLVFDPTIRKINKCDQPFNVDCGDRTELQPPKPNSQCPRRNGFFAHPDPSVCNIFYNCIEGEATEVKCTAGLHFDEYSGTCVWPDSAGRQGCNEQQKKTKDGFECPKEQLVDAQGQIVAHPKFPHPNDCQRFYVCLNGVEPRDLGCQVGEVYNEESQKCDAPENVRGCEDWYKDSEEAAPGPKSRS	chromosome="15"	-	4252973	4263839
LOC101740062	gene-LOC101740062		BmorCPAP3-A2	MKSLIVLGLAVCGLVSGQEFKCPDKSGFYPDPYQCDLYYKCSRGDAEEKLCPDGLVFSDENPNKEHCDIPSNVDCGDRKELQEPKPSKGCPRQNGYFKHPDPQACDKFHYCADGIPNELPCPPGLYFDEETSNCDWKEVVNRQCDQITKDVLDDGFTCPDGEVMGPNGRSLPHPTFPHPEDCQKFYICRNGVQPQKGSCPSGKVYNEDTFMCDDPEKVVGCENYYDGQPLDKNKLPKKA	chromosome="15"	-	4229951	4241313
LOC101740330	gene-LOC101740330		BmorCPAP3-B	MVNFRVALAFVACFIVVTSAQSPKARKKPANPPARAREESEADPEITNLCPEDGYFADAEQCDKYYECRGGDIIEKLCPDGMVFNDYSPQEEKCDLPFNLDCSQRPKLQTPQPSLHCIRQNGYFSHEDPKECGKFYFCVDGKFNMITCPDGLVYNDKTGICTWPDEAKKKGCGAAEVFQFECPAVNETFGLTHPRYADPDDCQFFYVCINGNTPRRSGCKLGQAFDDVSKKCEWARKVPECAEWYKGQLTDAELDALETPPTPKPKPAGSPSRRKPQRPSKGKTVQIEDE	chromosome="15"	+	4184369	4198236
LOC733010	gene-LOC733010		BmorCPAP3-C	MYSRCLLVLAAALGVAVAQESFKCPDDFGFYPHHISCDKYWKCDNGVAELKTCGNGLAFDATDSKYLTENCDYLHNVECGERTQLEPPISTPHCSRLYGIFPDENKCDVFWNCWNGEASRYQCSPGLAYDRESRVCMWADQVPECKNEEVANGFGCPAPGEVSNAGSFSRHAHPEDCRKYYICLEGVAREYGCPIGTVFKIGDADGTGNCEDPEDVPGCEDYYGELDLKAIRKSELLAGLQADGQPRPNQPKQLKPRPPKEN	chromosome="15"	+	4134884	4149987
LOC101740197	gene-LOC101740197		BmorCPAP3-D1	MSAKFLYLAACVAFANAGILLEHAPPCPEEYGVQAYAHPEQCDQFFLCTNGTLTVETCENGLLFDGKGAVHNHCNYNWAVDCGHRTANLEPLSTPGCEYQFGIYPDSHECSTSYIKCAYGVPEQFPCTPGLVYDERSHSCNWPDLLQPFCNPEAVVGFKCPSKVPANTPSAKFWPFPRFPVPGDCHRLITCVEGQPRLITCEEGKVFDDQNLTCEDPEIVPHCGRA	chromosome="15"	-	4199367	4217558
LOC101742643	gene-LOC101742643		BmorCPAP3-D2	MFGRRWTSVLVILAAINLTSCAQIEDPCKTKARIVADDKYCDKYWECDNGQSVQYDCPNGLVFAGKHRGVTEGCDYPWRSNYCEYPKAQINPPIGTEHCDWLYGIFGHETSCTRYWTCWNGTATEQLCIGGLLYNENAHSCDWPENVDGCQKHPLCNEDPNGNVPLGKSCNRYWQCQGGYPRLQRCPAMLVFDRRSLRCVVPPTEDCDIPTTTAPPPEEEQQDARQGQHQKRPSNDFQEQQQGRTRPRN	chromosome="15"	-	3196969	3258187
LOC101743739	gene-LOC101743739		BmorCPAP3-E	MERTFVILTCFCAFVYTQTQYQPFGQTNRFQNQYQEQAPVRPTGQCRELNERYPVSGSCDRYIECINGTAEEKLCPDGLRYNPNVNFDVYPCQYPNEVPCLERSSLQPPQPTELCPHQFGYFKLGDARNCSGFRNCVNGVGYDFVCPDGLAFNSETYRCEWPDEVADCDAEAFLGFRCPEVPISRELGPPAGYRYYRSDNNCQKYFLCIDGHPRVLYCGGESAFDDLTSTCVSADEVGACPAELRAAAVRAKDDAKQLLAKEVEFNAYQLTRKPSLSYRN	chromosome="15"	+	6385452	6399037
LOC101743600	gene-LOC101743600		BmorCPAP3-E2	MLSYIYLALLVAASHVQSTPAAATAQNVICKARNGYYKTDANCDTYIECRDYQATNMICPDGLHFNPSVEWPAYPCGYPVEVTCVGRGSIQPAQTTPDCPHQYGIFKHPNASPTNCGQYRTCVGGRAFDMVCPPGLAFNPDFSRCDWADLVPSCDAEKFLGFTCPPAPLDAIGNPLNNVINYKYEGNCYYFFSCEQNRARLLSCDIGLAFDPTTGRCVDADRVQCNATQNTNDKNHI	chromosome="15"	+	6402845	6404698
LOC101743460	gene-LOC101743460		BmorCPAP3-E4	MFEVMSKFKFIFILPLLYHAVNAAEQQSGLHYYGTSYVRDQSPSITTSEAIKSASPQPRYILAQSRTVSRPITIDFLPGRRQPAVVISRTTPTNGINPWTPPSMTTSSTPPPYPKSPWTITSNADPSSSLTVTSNSEPINSYRPWQSTQRPYFTTTPTQTHIINATISPNLIIMYPGASAGTSIPPFLPSGTGVTSHITGITDGQPRPTLPQPVQTNYPYPQSNTFQTTDKPLPALVSSQTPPLSIVSVTRPPPTTPWTISTTVTEPPTSPLYTGSQKSNEPEPSPPNPSVTAQQNVLFGPGHLSTNTSVPEPQPEQVPISTLPGLQPSPITGQTIELQPDISSRPASIILPVRPTPQPIPNPISQPQSIPISEPNSVSVPQGELPLSPQHPLYPNITP…	chromosome="15"	+	6407358	6411855
BR000451	gene-CPH1	CPCFC	BmorCPH1	MYGKLFAILTLAAVALAREYPAGLHPAICPNYPFCDADALAKYTPQGMPIPEWVRNPAILPIARAASNSVPKYPADFPAALCPNYPYCW	chromosome="2"	-	2652517	2658590
BR000417	gene-CPF	CPF	BmorCPF	MILKIVLLCGAVAAVHGGGLIAPAYSAPYSYGAWNPYSSYPAQPALASQHSNTSPFNLGQISTYSKSVDTPFSSVRKADIRVSNPGVAVAPAYSSFAAPYVSHVGVAAPVAKVATTGGLLGVAYSAAPTVSHMTYTNGLGFAYGW	chromosome="23"	-	8185003	8186560
BR000418	gene-CPFL1	CPFL	BmorCPFL1	MRVLILAAAFLASAAAVPSGALLAGHYSHGLVAHGLGAHGLAAHGLGAHGIAAHGIAAHGLAPAAPTISAGDIHGAAIDAHVEASDHVRAAADAAREQHDQAAEIHGQAVNAAVDHSWQAVDAVKTVEAKLDGAAAGAAPVLAKQLVGHVAAPVVAHAAYGAAPVVAHAGYAGAHAAYGAPVFGHAAYAAPASKTVVSQSLTQSHPAQIAPLLAYAGHGLDYAHGLDYGHGLDYAHGLPHGLPHGLPHGLPHGLAHGW	chromosome="2"	+	5895047	5896115
BR000419	gene-CPFL2		BmorCPFL2	MDCKIITILCYLAVARASIIDTDYPPAASVSYSSISTPINGKTIINPSTEVRRRINFYKTVEPAPVHETFSDHNNAGNAYFSSLHKQNLDYYNHQNYDTPVYLNTYQHEPIGFNPHENINVHGPLVHSVSTLAAHKSIPVTFATHSIPYSKTSYLSDTRSAPTEPSLFAQSGQSSGLSAYSSYTPLSYLPSKSSAVYSKISGVKSYDIYSPPINTAAASYESHPSLKNTLTYSEAPLVSHLSFNGHGASYSW	chromosome="23"	+	10426374	10427598
BR000420	gene-CPFL3		BmorCPFL3	MAAKLVVLLCALATARAGGLYGASYAAPIASYAAAPVIKSYAAPAYAAYSAPAYSAYSAPAYSAYSAPAYSAYAAPAYSAYAPASYSTYAASPVYKSYSAPAVAVSAPIVKAVAPAVSSVSSYSTQTSHGAPLLTKTIAPVATYAAAAPVAAYAAHAAPLATYAAHAAPVAYSAPYTTYAHAAPLVTKTYAAPVASYAHAAPLTYAAAPVLKSAISYSAAPAVSHVSYSGLSGHYGW	chromosome="23"	+	10437133	10438764
BR000421	gene-CPFL4		BmorCPFL4	MYTKLIVALCAVSVVRAGGLLGAAPLAYSHAIAAPAVVTKTISPAVSSVSSYSTHTAHGGHIAAYGAAPVFTKTIAAPAVSYAAAPAYSYATGPAYSYAAAPSYAYAASPVVTKTISPAVSSVSSYSSTTAHGSPSFATHSAHGAPAIAAYSAHATPAVATYSAPVVAKAIAPAVAYAAPAVVSKTISPAVSSVSSYSSTTAHGGSYGGLYAAPAVSTYAAAPIVTKSYAAPAVATYAAAPVVAKYAAPAYATYSTGPLVAKTYAAPAVTTYAATAPVLKSAVTYSAAPAVSHISFSGHGATYGW	chromosome="23"	-	10459128	10460263
BR000428	gene-CPG7	CPLCP	BmorCPG7	MATITKVMYLVVLLSSTYAKPGFDQHDHHATLEHHDDHHIANIETAPIGLSAPSAGGSSFAPSSFPAGSLPSATFSGAGLIGGGHGGGFGFGGFNGGAGGGFGGAIGGPQGIFPGGDGPLAGLKSPVIDEIHGLANNHGAPTQYRIREEPYEVYREVTHRVPQPVPVPVPHPVQVPVPHPYPVQVPVIRKIPVPVVKIQHVKVDRPVPYPVEKIIKVPVEKVVEVPVDHPVPVEKIVEVPIVKLIKVPVHIVKSYPVPVVKTVHHKAHVSHHHSHGWSGW	chromosome="18"	+	5587400	5588372
BR000429	gene-CPG8		BmorCPG8	MAFVMKAFFIFALAYGAQAGLLQDQHDSYVSSALGASSASFGPPSNTYGPPHINGITEAHVSGPTVLEESLIEQHSHGGHAFDAGHIDDHAHFEGHGHIDVHEHHDDHGHIGNGPLGGGAVESFGAADIASGPGLSGPDAGGFGAGFEGGAGIEGGFGGVEGGAEGGFFAGAGGAIGGGIGASGSFGEPRVIGTSVSVGRPDPGSTRYELQSVVQNVVRRIPIEVTRHIKVAFPQPVPVPVPHKVKVPVPQPYPVHVDVVKKVPYPVYKTEHVEVERPVPVEVVKHIPVEVIRKVPIPVERPYEVIKKVHVPVEKHVEVPVPVWKPYPLHIIKHVTHYKKKSCCW	chromosome="18"	+	5594060	5595373
BR000432	gene-CPG11		BmorCPG11	MRLMRSSLLLAVVIGLAAAEEKAAKAEEQLEPKKQDKRGLSEYYGSYDEHGGGHEEHVKTITVVKKVPVPYPVEKHIPVPVEKNVPYPVKVPVPHPYPVIKTVHFPVKEYIKVPEYIPKPYPVTKHVPVPVKVHVDNPVPVRVYEHVPVPVEKAVPVPVKVPVPHPYPVEKKVPFPVKVPVKVHVPYPVEKIIHYPVKVPVDNPIPVHVDKPVPVHIEKPVPYPVEKPVPYPVKVPVDRPVPVHVEKPVPYPVKVPVPAPYPVEKVIPYPVERKVPIPVKIPVDRPVPVHIEKHVAVHVEKHVPYPVKIGVPVFHHEEEHQHIGSHDDHHGFKQHNDDHHGFEQHNDDHHHHIEDHHHH	chromosome="9"	-	15074628	15076304
BR000433	gene-CPG12		BmorCPG12	MRPMLVAASLVALLALAYAEEAKKAEKEVAVTDKEPAADDKKHEKRGLLDIGWHGGFDGGYGGGGYGGGGYGGGGHYGGHEEVHKTVTVVKKVPVPYPVEKHIPYPVEKKIPYPVKVHVPQPYPVVKHVPYPVKEIVKVPVHVPQPYPVEKKVPYPVHVPVDRPVPVKVYVPEPYPVEKKVHVPVEVHVARSLPSREESTYPVKVPVHVPAPYPVYKEVQVPVKVHVDRPYPVHIPKPVPYPVEKPVPYPVEKPVPYPVKVHVDRPVPVHVEKPVPYPVKVPVPAPYPVEKHIPYPVEKAVPFPVNIPVDRPYPVHIEKHVPVHIEKPVPYPVKVPVPIVVSHEHGHEHGHDFGHHGGY	chromosome="9"	-	15113310	15114977
BR000434	gene-CPG13		BmorCPG13	MKTALCLVFLLVAAAAASEKKTTESKAEPLEKKLDKRGLLNLGYGYGIDGLDVGYIGHGQGLGGAYNYVDGGYSSGYGLNFGGHTDVTKTITLVKGVPVPYAVDRPVPYPVEKHVPYPVKVAVPQPYEVVKHVPYHVKEYVKVPVHVPAPYPVEKKVPYPVHVPVDRPYPVKVLVPQPYPVEKHVPYPVKVPVPQPYPVEKHVPYPVEVKVPVPQPYPVVKHVGVPVNVPVDRPYPVHVPAPYPVEKPVPFAVPVEKPVAYPVHVPVDRPYAVHVEKPVAVPVKVPVPQPYPVYKHVPYAVDRPVAVPVKVPVDRPYPVTVERHVPITVEKPVPVPVKVPYLVSDHHDHHDHHDHYSQLSYGGSYYGH	chromosome="9"	-	15152385	15158980
BR000445	gene-CPG24		BmorCPG24	MVILVASLAVVAFAKEEKGTPKAVEEKKQDKRGIYDIGSYGGHNFGGSDEGYGGHESYGGHEGISFGHQEGHDFGGESYNLGGHGGGEYGSSGGDWKPIASEGDYHHGHHEHHEHIKTVEVVKKVPVPYTVEKHVPYTVEKKVPYEVKVPVPQPYTVEKKVPFTVKEYVKYPVYVPEPYTVEKKVPYEVKVHVDKPYEVKVKVPTPYTVEKKIPYEVKVPVPQPYTVEKKVPVPVKYEVKVPQPYEVIKKVPYEVKVPVDRPYNVYVPKPYPVHVEKPYPVTVHKPVPYEVKVPVDKPYKVEVEKPYPVPVKVPVPKPYEVIKKIPYTVEKKVPYEVKVPIDKPYPVYKEVQVPLVKEVPYPVKYHVPIYFKKEEEHHQHHQHHGWH	chromosome="28"	-	3144018	3153395
BR000461	gene-CPH6	CPLCA	BmorCPH6	MRSLVVLFAVLSVAVSAPGVVKRSIGHVAYTVPTAVSHQSRVDVRTSPAVVDVAPAVASHFVAAPEAHAVVAPYTAVYGAGAVSHQSRVDVRTSPVVVSAAQVVAPALVTEPVLEARSVYAASVPSLYIGGASVSHQSRYDVHSSPSVVTEEVAAPTIVEARSLLPVNAW	chromosome="11"	-	12699036	12699638
BR000462	gene-CPH7		BmorCPH7	MNALVVLFALASVTCGSLVPLAQPPHHPALVLDPHGRPLDTAEVINARALHLQAKALEHHDAHLVHAAVAPVVHSIAPAVVPAAVSHQSRVDIHSSPAIVSHAITTPVLTHSAIAHFPVLTQSTLGHEHFLKKRSVALVAPSAVSHQARVDVISKPTLVSHAVIAPILRHSVATPFVTHAVAAPIVAVAPAAVSHQSRVDVHSSPAVVTHAISPLSAVWTGATYGAHSISHGHLLKKRSLAAVVTPVLHTAPAAVSHQSRVDVISEPAIVSHEIATPLAAAPLAHSAIWTAPVAHLGYSGLFKGLW	chromosome="11"	-	12695254	12696315
BR000650	gene-CPT1	CPT	BmorCPT1	MLTLWILGFTLAVALADVSHLGYDYKAPQTSYGYPSYQLGESSSHQQSSKLGDISGFSGSSGLSGSSGLSGLSGLSGLSGLSGLSSGYSYKGSSLGSTFGSTGYRNHASGSGYYFGDANSAGSGLTNNYYPYYSTSGAGFNGLYYPISTSSGSNSEVSVSPIYSTIGADLSQSLIPTYNYNQYKTSAASKYQEHYVQQQPTQVYKHFYVHAAPEEPEIPRPRPPIVLPPAQKHYKIIFVKTPSQTRTPQIIPVPQQQEEKTIVYVLSKKPEEVQDILVPKIEQKPPSKPEVFFVKYKNKEDSQAVINNIVNDYNKEQSVSFSGLDDSPQNVFGSGAQTILDSGSNFGSGSLGVFGVSSPSPIPLGHYTEQLSDSPVEIPASVGSFGTQTVAVNQPSGSD…	chromosome="1"	+	9396879	9403335
BR000651	gene-CPT2		BmorCPT2	MRAFVVLACVAMAYGRPEPPVGYSYSAPRGHSGSFSSSSISGGHRTVAIGGHSGSLGGLSGGSISLGGGHSSDGLGLGGGLALGGGSGLSFGGDAGFGGGYAGGYSGAPLVQKHIYVHVPPPEPVEQRLPRIPAVAPPQKHYKIIFIKAPTPPTPTAPIIPIQPQNEEKTLVYVLVKKPEEQPDIIIPTPAPTQPSKPEVYFIKYQTQKESGGAIGGGLGGGLGGGLGGGLGGGLGGGIDGGISGGDLGSGGISGGSIGGGDLGAGHGGAEISGDFGATGGDETIVEGGHGGATSTPYGPPGHVAGPLH	chromosome="1"	-	10744552	10746995
BR000652	gene-CPT3		BmorCPT3	MKAFLVLAAVAALGSARPEAGYTYNAPGGASLGGHGGGIGGGIGGIGGGIGGGHGGFSSGGLSSSSFGGGLGGGLGGGLGGGFSSGGFSSSGGSFSSGGAIGGGFSGGAIGGGFGGGFGGAPIVQKHIYVHVPPPEPEEQRPQVISGGAIPQKHYKIIFIKAPAPPAPVAPIIPAQAQNEEKTLVYVLVKKPDEQPDITIPTAAPTQPSKPEVYFIKYKTQKEGGSIGGGAIGGGIGGGLGGIGGGIGGGSIGGGSLGGGISGGSIGGGISGGSLAGGISGGSIGGGHGGSIGGGISGGHGGSGVSTSYGPPGHSGPY	chromosome="8"	-	4232498	4233847
BR000653	gene-CPT4		BmorCPT4	MCEKMVLRSILVAAAVVCVAARPEPPSSYGPPSTSYGAPSRSYGPPAPQYGPPQQPIVHKHVYVHVPPPDNEIPAPPKQIYVPPPQKHYKIVFIKAPTPPTPTAPVIPVQPQNEEKTLVYVLVKKPEEQPEIVIPTPAPTQPSKPEVYFIRYKTQKQEGYPAAAPPKPEYGPPASAPSSEYGAP	chromosome="10"	-	8537349	8540964
BR000422	gene-CPG1	CPG	BmorCPG1	MRAFVVICALVALASAGDVGNVREKRGFLGGLGGGIGGYGGYGGGYGGGSGGYGGYSGGYGGYGGGYGGYGGSVISAPATRVVAVNKVVNVPRVVSVPQVIHVNKVVSQPQLVTVKKVISSPSIGGYGGYGGYSGGYSGGYSGGYGGGHGGYSGGYSSGYGNGWW	chromosome="18"	+	265350	266687
BR000423	gene-CPG2		BmorCPG2	MKFFVVLFALVTIASAASIREKRWTGLLGGYSDIGFGGYSGYSAPAVVSVNKVVNVPRVVSVPQVVHVNRVVSQPQVISSPTIIGGYSGYGNGWW	chromosome="18"	+	249897	250967
BR000424	gene-CPG3		BmorCPG3	MKSFVVICALVALASAGNVREKRGFLGGLGGYGGSFGGGYGGYSGLGGYSSYSAPSVVSVNKVVNVPRVVSVPQVVHVNKVVAQPQVVTVNKVVGGIGGFGGGYGGGYSGGYGGGYGGGYGGGYGGGYGGSGWW	chromosome="18"	+	255872	256979
BR000425	gene-CPG4		BmorCPG4	MRSFVLICALVAIAAAAKTEDKAARDKRSFFHGLGYDSNYGSTFGYGSGYQNLGGLGYSGYSSPSVYSSPSSYSYSTPAVSSYGYTSPAVSYANAGYRYASPAYSYAAPAFSAASYAAPVYSAASYAAPAYSAASYAPAVSSYGYSTPQVRYSSAPAVSYSSFTSVPSVKYAAAPAVSYSAAPAVSYSAAPAVSYSAAPALSYSAVAPAVKYSAAPAVSYSAAPALSYSAVAPAVKYSAAPAVSYTAPISYTAPAVSYTPAVPTTVAVNKVVNVPKVVSVPEVVKVNKVINEPQVVTVNKVVSQPSYNLGYSGYTGGLAGYGAGYGTYGSGLSTYGAGYTPYSTGYSTYGAGYTPYSTGYSTYGAGYTPYSTGYSTHGSGFGPYSTGFGTGYGATLRQR…	chromosome="18"	-	269333	273519
BR000426	gene-CPG5		BmorCPG5	MRFYASLVTLAMLVVAASAGYIKSGWSSPGYSSGYGGFSGGYHSGLGYGGHGYSGLGYGGHGYSGHGYGGHGYSGHGYGGHGFGGHGYSGGHGWNKARSYW	chromosome="18"	-	298900	300060
BR000427	gene-CPG6		BmorCPG6	MKFLVVAVLVISAVYADEEKKTEKRGLSGLGYGGLGYGSHGVGYDGLGYSGLGGYSGVGYSGGYYPVSKVAYTTAHNGLGYGGYGGYGGYGGYSGLGGYGLGYGHGYGPAVSYANQVGYGGYGGYGGYGGYGGLGYYGHH	chromosome="18"	-	714361	723396
BR000430	gene-CPG9		BmorCPG9	MKYHIFLGLIAAVTAFPGIIHDEAPQVEAKYDHQSLIGESGHHHQIEHEHAKSHQSIKFEHFHPVPVYVKKEHSHLLKHPLEKGKSEQNLKLIHPETEHKHGGGLVLEDDRHNIEHHIASAGLEHGSFEHGGLEQGLEHGGLEHGGYEHGGFEQGGYEHLSGGFKGYEGGEGLKTYAELQQPEDHGHYYAEHGQALSSDSGEGYKYESY	chromosome="18"	-	5624699	5626288
BR000431	gene-CPG10		BmorCPG10	MGHGGVVVSFLALAAVASASIGDGDNSLDGGERVVLVAPVLAPPRDSRTHVTDRARQFPILVLLAQPQISDYRPEPSAKSLKGHLEPIYVQKLEDQENNKRTLNRQKRTLFFGLKGYRKGHHGYDRGGGYGGGGGYGGGGGYGGGGGYGGGGGYGGGGGYGGGSGYGGGGGYGGGGGHGGGYGGGGGHGGGYGGNQGNYGYPTGCGGGCGGGQGSAIAIATANG	chromosome="5"	+	5354985	5360306
BR000435	gene-CPG14		BmorCPG14	MAKLIVALALIGCVAAEPPVGYSYSAPSSIVIGGHSSLSSGGHYTPVPVGHQETEGYSVDPHLLEKIKTIILKDEIQNQAYQSVSSSHGHGHGVSSHYGPPAPVYGVPHDRIVGIELEHLQQAIQVAQYHQAEEGYAGGYAGGYSGYSGISGYSSGGHGGYSSGGHSYSAPSISYSTIGVPSGSYGVPSPSSSYGAPHH	chromosome="10"	-	1161850	1162868
BR000436	gene-CPG15		BmorCPG15	MKVFLCLLALAVAANAGFIGGGGGGWSGGGGGGYGGGGGSGWKSGGGGGWSGGGSSGWSSGGGGGGWSGGGGGGYGGGGHGGGSGGQVKIIKIITTGGGGGGGGGFGGGHGGWSGGGGSSGWKSGGGGGYGGGGLGGGSGGWKLGGGGGGWSSGGGSGGWSSGGGSSGWW	chromosome="12"	+	10110812	10114511
BR000437	gene-CPG16		BmorCPG16	MALKITCSILAVLAVAQAFPHGSSDVDGSGEVEAVAGTLKKGFGFGGYDNSGFGHSGFGSFGHDSGFGGFGNRNPGFDSFGRDSGFGGFGRDSGFGSFGHDSGFGHHDSGFGSFGHDSGFGHHDSGFGHHDSGFGHHDSGFGHHDSGFGSFGDSALDSFGKDNAGHVKDISSLADHGIDEDKIEKGLEGIATSLGGIGTAIGGALTSNIANGLRH	chromosome="15"	-	16190125	16194747
BR000438	gene-CPG17		BmorCPG17	MSKIVIIALALIVAVSAGGYGQGQYGHGGNHENHDSYPHVHQQGGYEHGGHGSHGSHGEHGSHGSHGSGGSHGVNGGQGHHSGHEEQRYGHGHH	chromosome="19"	+	4510753	4511900
BR000439	gene-CPG18		BmorCPG18	MKITIACLILIVTACYGYPYGYGHESSGGQSGRGGYGQGGGQGGYGGGQGGYGGNQGGYGGSQGGYGGSQGGYGGNQGGFGGNQGGYGGGGFPQGRVDQGGYREHGY	chromosome="19"	-	4487437	4488974
BR000440	gene-CPG19		BmorCPG19	MKTIICVALLACVCMAYAAPPPSAVEPAKADELLQPEETHWVGRVWGHSGWGHGGHGGYGRGYGGYGGYGGHGGYGGYGGYGGYGGYSGYGGLGGWGYGSGFGGGYGYGWKR	chromosome="19"	+	7954923	7955907
BR000441	gene-CPG20		BmorCPG20	MKAFVACIALALVSCAYAEAPGGYNYNRPSGGGGFSGGFSGGLSGGGSYQAVSSGYQTSEGQNVDPQLLEQIRQILLKEEASSSSHGGSAPSSSYGAPSSSYGVPSTSYGVPSARVVGLQLEGVRQAIQVAQYEQSGHGSGGSGGYPGRVPSGSYGAPY	chromosome="21"	-	1017957	1027887
BR000442	gene-CPG21		BmorCPG21	MPMIKLILLLFLWSAVQSSPYDDGKYKPKKYDFYDDGKYYRPLDEGKYIPGDEGRYTYIYQQGLYPFDDGDYRYVHQVGPNGGFGGNGGFGGNGGFGGNGGEGGFGPGGPGGPNGPNGLNGPGGPPGPDGRDPGFRERPSKYSGIRIYASRYPYIHKVIKGLVEKYVSFDGLHFGNEYDSSSNHFKKVYADKEIAVKCKYLTPNFKVNETSEFVTQYPPTVNLPNGEKFGSYYSFRGTKILDTVANSLKNKLKLEYEVFVRVVDEVS	chromosome="22"	+	9113220	9115652
BR000443	gene-CPG22		BmorCPG22	MIAKIAALLCLFGMAQAGYLHGASSLGYGTGLGYASGLGYGSVGYHGYSPSYVSYAPAISSVSRYNVHSPVASYGYSPVSYGGYGGYGGIYGYGHGTYGGYGSKYLW	chromosome="23"	+	10447951	10450733
BR000444	gene-CPG23		BmorCPG23	MFIKVLTIAACLFGVAYAGALHNAALNYAGGSGYGGYGYGGYGHSYGGYGAGGYGAGPAISHTSVTKVIPADNTAYGGYSGVGHLGSGYSGIGHGSSYSGLGHIGAGYSGLGLSGSGYSGLGHIGSGYSGVGGYSGYGSHGLGAGYGSYASGYGSGAGYSGLGYNGAPAVSQVSVYREHSNTHGGAYLNGGYGGYGANALGHGYGAYGNKQAW	chromosome="23"	+	10452665	10453433
BR000446	gene-CPG25		BmorCPG25	MKTFLCVVLLAAAVLADPAPSESENKREKRGYGGLGTGLGLGYGLGYPGLYGAGLYGHGLGYSGLGYGGLGYGGLGYGGLGYGGLGYGYGAGYGYGGLIPGAPLLHAPVVAAPTVVVKKVEVPKKVVAVPQPIPVPHPVPVAHPLAYAPALW	chromosome="18"	-	224615	225499
BR000447	gene-CPG26		BmorCPG26	MRAFVLICTLVALASAGDVREKRGFLGGYSGGIGYCGGYGGYSGGYGGYGGGLGGIGYSSYSAPAVVSVNKVVNVPRVVSVPQVVSVNKVVSQPQVVTVNKVISSGIGGYGGGFGGYSGGYGGYSGGYSGGYGGGYGGGYGVGYGGGYSSGWW	chromosome="18"	+	231239	232010
BR000448	gene-CPG27		BmorCPG27	MRAFVLICTLVALASAGNVREKRGFLGGYSGGIGYGGGYGGYSGGYGGYGGGLGGIGYSSYSAPAVVSVNKVVNVPRVVSVPQVVSVNKVVSQPQVVTVNKVISSGIGGYGGGFGGYSGGYGGYSGGYGGGYGGGYGGGYGGGYSSGWW	chromosome="18"	+	236027	236753
BR000449	gene-CPG28		BmorCPG28	MRAFVLICTLVALASAGDVREKRGFLGGYSGGIGYGGGYGGYSGGYGGYGGGLGGIGYSSYSAPAVVSVNKVVNVPRVVSVPQVVSVNKVVSQPQVVTVNKVISSGIGGYSGGYGGYSGGYGGGYGGGYGGGYGGGYSSGWW	chromosome="18"	+	241198	241896
BR000450*	-		BmorCPG29	MSHLRLILLWIIGVLSWTAVQGEPSEVQSKTDLLREPRSFHTQKLCQKLGLCQEYGGYQGHQGYGGYQEGYGGHQGGYPINIAISQSQSSANEGGGYNRHGYYPNNYQYNGHPNRFGNQGHGYRPGYFGNGYGSYNNQFNGNYYGGNGGYRFRPYSGYYDEDYNDSHEDDSYERSSGTLKVSAHAVAEAKK	-	N	-	-
BR000452	gene-CPH2	CPH	BmorCPH2	MRVLILAAAFLASAAAVPSGALLAGHYSHGLVAHGVVAHGLAPAAPTISPGDLHGAAIDAHVEASDHVRAAADAAREYHDQAAEIHGQAVNAAEDHSWQAVDAVKTVEAQLDGAAAGAAPVLAKQLAGHVAAPVVAHAAYGVAPVVAHAGYAAPVAYGAPVLGHAAYASALAASKTVVSQSLTQSHPAQIAPLVAYAGHGLGYAHGLTHGLAHGW	chromosome="2"	-	5841135	5842003
BR000453	gene-CPH3		BmorCPH3	MRFLIVSALVACVAAAPSHLVPFPAVAYHAVAIPAVVPTLSPGDIQAAAIDAQVKAADLAQAAADKAIAINEQNAENYNVKAVVNTNLAQEQAVDGVWAVEDKKWQALDALKTAEAQLDGAVASQAVQLAKSAVGAAPYVVAPVFPVVYPGIASPAIKSIATQPPVEEVKTVADVEASAKAEEGPAELEVGKVEGNTDSVAVEAKSASEAAESSAIQSAAKTSAVESDAQTSGVLGAGHISTIQGAIATKTNYPTIPLVGPAFLAHPQVPLVFAVASPSW	chromosome="2"	+	5914052	5916472
BR000454	gene-CPH4		BmorCPH4	MRFLIAFVAIIGYASAGAILSHLAYGVNPGDAQAAAIDATVAAQDTARAINEGHARAAEAVVQHNTEAVRQAAEASREIHETAYWNGVAANQNAVAAAQSHSAAISGAAAAVRAAHLASPLVTAPYGIAAPYGIAAPYTAYGAYGVAPYGLGVHAW	chromosome="2"	+	5935577	5940970
BR000463	gene-CPH8		BmorCPH8	MKSMVVLFALASVACGSFLPVAQPPHHPAVVLDPHGRPLDTAEVINARALHLQAKVLEGHHAPLVHAAVAPIVAPIAHSVIAPAAVSHQSRVDVRTSPAIYSHAVAAPVLAHAAYAAPVFAGHGHGHWLKKRSLGHLTYSAPIIAPAAVSHQSRVDVISSPAVVSHAVATPVVAHAYAAPVVAAVAPAAVSHQSRVDVRTSPAVVAHGAVAPYAHGIITPYAHHAGLFHSAPLVHSSPLVHGW	chromosome="11"	+	12690559	12691432
BR000464	gene-CPH9		BmorCPH9	MIKLVVLCSFAAVAVAKPSVIAPVGLAGWAGHLAAPWGSHIATPLVAAAPVLGAHNYRGPLSLAPGQPANILAADGRPLDTLSVNHDRAVHFTAKALEHGGVHLLKKRSAVLAPAVAWSHVARVDWPAARLVAHAPIAPLGLAAPVGHWGLGHAAHLTHIW	chromosome="11"	-	12672006	12672584
BR000465	gene-CPH10		BmorCPH10	MMKLVVLSCMLAAVYGGPVAPITYTAPPAYIAPLIALFGNYRGPLSLAPGQPANVLGADGRPLDTLDVNLDRAAHYTSKALGVHLLKKRSAVIAPISTVAVAHSPLITPVAHIAYSAPLATAHYAPLTYAARPIVHW	chromosome="11"	+	12667900	12668404
BR000466	gene-CPH11		BmorCPH11	MMKLVVLSCMLAAVYGGLVAPIAYTAPLAYTAPLIAPLGNYRGPLSLAPGQPANVLGADGRPLDTLEVNLDRAAHYTSKALGVHLLKKRSAVIAPISTVAVAHSPLITPAAHIAYSAPLATAHYAPLTYAAGPIVHW	chromosome="11"	+	12658526	12659055
BR000467	gene-CPH12		BmorCPH12	MFKLIVCALLAVAAAEPGVFLTPPVTSLTTVVSPGSTTISKLASSVVHPSPLVYSTPYGYTHFIKKRSAPLAHAAYIAPVAYSAISPVVATTYHGKTPLLASTSYVSSTPLISQPIAYSAHFIKKRSPQWPVSYIAPSSYITPNTYIASGPLGATTYTTPFVQTVPIASTASLPVATHLIKKRSAPVLATTYTAPTTYTAALPGVFSHQSNYNLHGAPLVTSYTPLVYSAPISTHVI	chromosome="11"	+	12653614	12654470
BR000468	gene-CPH13		BmorCPH13	MFKLIVCALLAVAAAEPGVFLTPPVTSLTTVVSPGSTTISKLASSVVHPSPLVYSTPYGYTHFIKKRSAAHAAYIAPASYSAISPVVATTYHGKTPLLASTSYVSSIPLISQPIAYSAHFIKKRSPQWPVSYIAPSSYITPNTYIASGPLGATTYTTPFVQTVPSASTASLPVAAHLIKKRSAPVLATTYTVPTTYTAALPGVFSHQSSYNLHGAPLVTSYTTPLVYSAPISTHVV	chromosome="11"	-	12651758	12652667
BR000472	gene-CPH17		BmorCPH17	MYKLVVFAAFLAVASAAPGPYGVPIAAPIAAPWGHGIVSAPLVSAGVVKTAVPVATSYANTVRIASPAVVAAHAPIVAAHAPIVAAHAPIVAAPAYAHGW	chromosome="11"	+	12627050	12634660
BR000473	gene-CPH18		BmorCPH18	MFAKFVIILTLAVAAANASAPAALVAPAVAPAAYVAPYASSYSAHAVNHAVATPVIAPAPYVAAPAAPVLASAPYVAAPAAPLVAPASPFFGRYVSSPYIF	chromosome="11"	+	12610645	12611206
BR000474	gene-CPH19		BmorCPH19	MFSLKSIVLIAAAFIIGAESSAVAAVPAVAAAPLVAPAHVGYAQAIPQNIPPYAAQVNIASRALSPLIAAPAFAPAVAPVATPFAAPIAAPYAAPFAAPIGAAPLAAPVAASYAASPYYAGAAPILPAAPYTLPAPAAYAAGYLYGPAPLVRSPYGFAPAFVR	chromosome="11"	-	12609058	12609789
BR000475	gene-CPH20		BmorCPH20	MTVLRLIVSTILIIEGCKASGIGHIVPAVRSYPIVRYAPFYNFPGARSIHAVAPAIAPAPFVPAPLPAPLFPAPLPAPVLPAPLPARLLPAPVFPAPTLPAGIPAPIFPAPAPALAPAYAPAPFYNSVLPKFAPAVPALPAPVFTRALPALPAVPFAPIVRPVALPAPAVPAPLFAPAPAPIAVAKALPYGFHQYAHLAPVIKQAWK	chromosome="11"	+	12607001	12607770
BR000476	gene-CPH21		BmorCPH21	MYKIVFFLATVALASAKPSAIVAAPAPLVAASAPLLAAPAPLVAAPAPVVTATSSQYVSRNFNGLVAAAAPLVAAPASYSFAPAARLVAPAAAPYVAAAAPVVPTYARYAAPYAASPYIAASAPYIAAPYASAPYIAAPYASAPFVALK	chromosome="11"	+	12600975	12601658
BR000477	gene-CPH22		BmorCPH22	MLHQVIIALAVFTYVDGSGIGHAPATGPVVTSASSQYFERTFNRLVAAPPQVLVPAPAPPPPAVVPVPQPNQVFIPAPAPPPVVLQAQPPPVLASPPQQFIHVPPQQPVFTPQHAVFVSPVPNNTPAPANPVQPTPDATQQPNVAIAVATAHAAAPVATILLPPYPFGFPPGFGYIQPEQPVNVPEEKPKETTTPVPTTRITEATTTVRDSETTPVPSNSDNSFVQALPSNENVNFKQYGLPLPQPQLPQFQGCKRCNGVLPQRQPLPQAEATGQSSSTTTPVRPWPQQPKTQGWSQHVHYPIKDAPQKLKTSVEVVPIPLAYIAPPPATRQQPHRHIKIIKHIYGFAAEPSSKVIIREVPTSLRIRQVKRPAHTYGHKAAIATRSVLSQNQKPLNKNA…	chromosome="11"	+	12594964	12596343
BR000478	gene-CPH23		BmorCPH23	MMKIILVISALVAIAAAKPTLLSAPLVAAPAVVTATSSQYYHRINNGLAAYVAAPAAYVAPAVASAAYVAPSAPLVASAPYLAAPAGYVAV	chromosome="11"	+	12587421	12588086
BR000486	gene-CPH24		BmorCPH24	MYTLRVLVAFATLAIAYGKPSFGPLAYSAPLASYASYVPSTYAYTAPAVAAPAVAPVPAVTTAAVATPAVAPVPALTTAAVATPAVAPVPALTTAAVAAPAYPVPLTYSAYAPAAYPVSSYAAYSYPNYYNAYSTYAGYSPLTYSSYWNPASVYYKKK	chromosome="11"	-	12514137	12514977
BR000487	gene-CPH25		BmorCPH25	MFKLILVTLATVALASGKPSFGHAPLAYSAPVATYSYSAPAFSSAVIAAPAVAAPALTTSVAAPAVAHQIQTPAVHVPAVHAPAVHAPAVHVPAVHAPAVSAPVVAAPAVTAPVVAAPAYTATAYTAPAYTAPAYTAPAYTAPAYTAPTYTAPVYAARTYAAPTYAAAYTAPAYTAPAVTTAALAAPAYTAPAVTTAAVAAPAYTPLAYSTYGASAAYPLSSYGAYSYPSYYSNYAAYSPLTYSSYWSPASLYYKKK	chromosome="11"	-	12509291	12510171
BR000488	gene-CPH26		BmorCPH26	MFKQILVAFATLAIAYGKPGLGHFGYSPVASYASYLPSTYAYGAPALAAPAVAPVRALTTAAVAAPAYTAPLAYSAYSPAAYPLSSYAPYSYPSYYNGYSSYAGYSPLTYSSYWNPESIYYKRK	chromosome="11"	-	12494618	12495559
BR000489	gene-CPH27		BmorCPH27	MFYKLFTLFALLVAVAFASPNPKPEPVLTYAAAPAYGYSAYSAYAPVAYPSPYAAYPYAYSSYYVR	chromosome="11"	+	12468322	12470276
BR000497	gene-CPH32		BmorCPH32	MKTVLCILLFAAAVFAVEEKKNEKRGLLALGYGLGAAPISHGYYGHGLGLYGHGIASAPIVSHGLAAAPIVSHGYYGGHSLGLYDHYDHGLAAPVISHGISYGAPLGLGHYGIGHGWH	chromosome="18"	-	324503	326486
BR000500	gene-CPH33		BmorCPH33	MIAFKTTVVLLLVALASARPSEEWEPEGHTHTEHTKPYHVTVVKKIGVPIPHPVAVSVPQYVKVPIPQPYPVHVTVEQPIHVPVYKVVHQVVEKPVPYTVEKPVPYEVEKPYPVEVEKKVEVPIPKPYPVHVPVYKHIYHHKGGKH	chromosome="25"	+	1782384	1784999
BR000501	gene-CPH34		BmorCPH34	MFKLILVTLATVALASGKPSFGYAPLAYSAPIAATYSYSAPAFSSAAIAAPAVAAPALTSVAAPAVAHQIHTPAVHVPAVHAPAVPAPAVHAPAVSAPVVAAPAVTAPVVAAPAYTATAYTAPAYTAPAYTAPAYTAPAYTAPAYTARTYAAPVYTAPAYTAPVYAARTYAAPTYAAAYTAPAYTAPAVTTAALAAPVYTAPAVTTAAVAAPAYTTPLAYSTYGASAAYPVSSYGAYSYPSYYSNYAAYSPLTYSSYWSPASLYYKKK	chromosome="11"	-	12503426	12504458
BR000469	gene-CPH14	18aa	BmorCPH14	MNKLVVLFSIFAAAVAKPSLVAPLAYSAVVPGVSSLSQYSTSVVHGSPLVAPALYNAALVAPGVVPAVAALSQAPHSPAVVLDAVNGVPLDTPEVVAARAAHFQAKALSGYHHLRKRSVVAPVAYSSVVSPVAYPSPVVSAYSAPFVSAYSTPVVSPLSLYPKTVGLRAW	chromosome="11"	+	12648081	12648720
BR000470	gene-CPH15		BmorCPH15	MNKLVVLFSIFAAAVAKPSVVAPLAYSAIVPGVSSLSQYSTSVVHGSPLVAPAVYNAALIAPGVVPAVAALSQAPHSPAVVLDAVNGVPLDTPEVVAARAAHFQAKALSGYHHLRKRSVVAPVAYSSVVSPLAYSSPVVSAYSAPFVSAYSTPVVSPFSLYPKALSVHPW	chromosome="11"	+	12645141	12645757
BR000471	gene-CPH16		BmorCPH16	MNSLVVLLSLAALAAAKPSGLLTGPAITYSAPLIAAVPAAVSHQSRLDIKSSPAIVSTAAVAPIAVRTALAQPTVFAAPAAVVAPAAVSSQSRLDIKSTPAVTSTLVSGAPLAYSAISAPITTAAITPLAATAIAPALLNTFTPAIAAPSFVKTAQLVPAAIEAPAVPLDTPEVVAARAAHLEAKAQALADAHVVHKRSVVASVYSTSLGAPVVSTYSAAPVVSTHLTYSAPIVTPLVTKTYGIHTW	chromosome="11"	+	12637967	12638853
BR000495	gene-CPH30		BmorCPH30	MQSLVILAATLCLAQASYYLGAPAPIQLSPDGKYVLDTPEVAHAKAAHLAAHAQASTSHGAWSPGYGGYASDAHYGAPAAGLYKYGPAPLAHDGRVIDTPEVAHLKAAHNAAHAAAHANAAHGALAHAGSYAPLAYASAPLAHGAGYAAGYGKWTGPQAHIQLTHDGQYVVDTPEVQHARASHLAQYHAAAHAAAAAPEESWAPHGHGWH	chromosome="16"	+	6066956	6073260
BR000496	gene-CPH31		BmorCPH31	MKSMIVVACLALACGAHASGWAGPPANIALSQDGRNILDTPEVAQARAAHISALQQASKNNPNPNDDGSYDPRWDNEEYWQQAEGKWNGAPAPAWNAAPAPSWNGAHAAAPSWNAAPAHSWNAAGSAPAPVAETPEVAQARAAHLAALSAAKSAAPAQQQWNAPAHQDWNAPAHQDWNAPAHQDWNAPAHQSWNGAPSWQSGAPAHQPANIRLANDGSGILDTPEVAAARAAHLAAHAQAAHSAPAHAPQQHW	chromosome="16"	+	5637160	5644397
*:We did not find these CP genes in B.mori after whole-genome renewal (Kawamoto et al., 2019).

## Sheet: Supplementary Table S2
Table S2 The detail information of cuticular proteins in Antheraea pernyi.
Gene Name	Gene ID	amino acid sequence	Family	signal peptide sequences	score*	E-value*	Position	Strand	Chr.	exon	Length
ApCPR1	GWHPABGR003041	MAVLVTIAGAAGGDRIGMQNLVSSLAILAVASAGHLGTQFFHSQTAGYSNAAAYSNAAAYSGAYSGAQVPILRYENVNNGDGTYRYNYETGNGISAHESGAPRAGGPEGLAVTAEGGFSYRAPDGQQVNLVYTADENGFHPTGSHIPTPPPIPEAILRSIEFNRQNPSSGDGAYHGGRFHGAYHY	CPR_RR-1	NO	81.9	4.5e-25	6728997-6735128	-	chr15.224	4	185
ApCPR2	GWHPABGR003042	MATSLLILTSVLIAVGSCGRLEPQYLPPRSGGGFGGGANHGAGGGFGGGSGFGGNGGSYGGGSGSQIPITRSENVNNGDGSYHYSYETGNGIVAQESGAPRAQGPEGPAVTAEGAFSFRTPDGQQIAVTYTADEHGFHPSGQHLPTPPPIPEAILRSIEFNRRNPSSEGSYNGGGGGGSNGYHY	CPR_RR-1	1-18	78.8	3.8e-24	6745602-6749663	-	chr15.225	4	184
ApCPR3	GWHPABGR004072	MRCASEKEVSREHESLCSNTSYAGRRMFPVVKVTASGLDPTAMYTVLLEFVQVDSHRWKYVNGEWVPGGKAEVPPSNAIYIHPESPNFGAHWMKEPISFAKVKLTNKTNGNGQMHSLWSSTTQCLESIDGLNDVTPHVALVSSQDAHTIKHLVENAVYQLINQEAFDISEDNDFQNITQKKNKPDSMEGARTLVIIIPDFESFNCSVLQDFVMIVSSYMSSLPIVFVFGVATSVSALHKSFPYHVSSKLLIKVFHSHSSPFYMNQVLEEVFLTHTSPFQLSGKAFELLTDVFLFYDFSVTGLVKSIKYCMMDHYYGDNMKSLCCDPEVLQEAIMNLTSQDLENIRQLLSFRPYLEKQDCKTKISLFKDDQFFRSTVYKEMSSLHDYLYSYYVCVRLLSA…	CPR_RR-1	NO	99.8	1.8e-30	3529645-3579615	+	chr18.103	16	871
ApCPR4	GWHPABGR004074	MEYLDSTATVSDRVQRVLLGLRMLRFGIFAVICFLLTFGSSQLFAAAAIVTPTLPTIVPTSNPFDFSRINNPYYNNPYNNNNNPYYNNQYNNNNPYYNNLYNQYGVGPTVPILTYTSENTGDGNYAFSFTTGDGKQAQENGFLKDAYIDNVGNPQGTQVVQGSFAYVSPEGTPVQVSYVADERGFRPSGPQIPADGSAPTLPVPVNGENNLYNPAYNRYNPYNRYNNNYRGYNRPYDSRFPYDSSSFTGFFRESIKCAKAYVDSGCRIARNIVYRSELFMQANLTFHSEAEFPIRSIISDDVNHIWEAKVSSLVKESGVRNFILKKRLREYDTLILSMMMATAFADVNSFQPAHQLQYQQQQAYTTDNNIPIIRQDQVINPDGSYKWSYETGNGIAAEE…	CPR_RR-1	NO	160.6	9.1e-49	3604689-3633630	+	chr18.105	9	481
ApCPR5	GWHPABGR004075	MPVRIDQTCVKDIIGVFMLLVKFVRSTDRGMTPGLGLLNNRSVHFLHTRVKVARSSQHSSVSQENDKTTKIPQIILYLAVDYPNYEGYLSNAMTRAVMAGKVFGVHTLEVLVSMLVAVAFAAPQSHNEPIPIVRDDSQINGDGSYQYAYETGNGISADQKGELKKIGNVEALEVQGEFKYPSEHGEQISLTYTADENGFHPQGAHLPTAPPVPAAIQRALAYLATAAPAHAEGAHAEAAHAQ	CPR_RR-1	NO	85.7	3.3e-26	3637114-3644172	+	chr18.106	3	242
ApCPR6	GWHPABGR004076	MKTFIVVLTVAVVALAAPQSPTEPIPILRQDSIINPDGSYQYSYETGNGISADERGALKNIGAEEPALQVEGQFQYSADDGSNIALTYVANENGFQPQGAHIPTPPPTPEAILRSLAYLATAPPQPQRRR	CPR_RR-1	1-16	96.6	1.7e-29	3654463-3654840	+	chr18.107	2	130
ApCPR7	GWHPABGR004077	VLALYVCAACVVNPVPTFAKTIVDTEKDAQSTVARSGSDVKPLYKAGSGTSAEAVDIPKDVYEEDAIPDQDDFRFKTYEGFLLEATLRAVKNDYQPKNRGVEEYNGTVVPLKQILIAYQSSLQKNCKAKRSHQTSLNNSHKYNGTTKSQGGLMGRRPIIKIKPNHIPQHDKHFVPTLLMWEKGKKKKKKRSRGINKCMDRLCGNDVCKSCQYFQGNLKKEYMMRPYLGRIRLRRVVNEIVLSFKVLALCVCAASAASFVRTDSGVYKPWQKPVQTVESAVEVVAEAVVLPTVTPVPTLARTVVYTVKEAESPVLRSESEVNADGFNYVYETGNGISGQAVGTLKKVLDEDTIVVQGAFQYKTPEGVLIDFTYVADENGYQPKSAAIPVGPPVPEYVLRA…	CPR_RR-1	NO	65	5.3e-20	3696135-3715511	+	chr18.108	7	420
ApCPR8	GWHPABGR004078	MRVFLAICLSVTAVLAAETGQYNPYLYNGARVTATASAATVAPYTGRYEAGRYDPGRYDAGRYSAGRYDGSGRYDPSRDNSGRYVADGLGAYNGDRGDRGSAGGFYTGDGGAYVGSSDNGDRGYAGGAYVGSGAGGSGAGGAGGAGAGTGSDSGLGVQVATSAPSVTVVPVVTSAPAETSAFTGTFAPVVTSVPVVTSAPTEQSAFTGTFAPVTSVPVVTSAPVVSTTYVPQEVSTVVIPQTAAPTEAPFVFISTAAPVEVNPTVAPVEVSSTAAPVEVSPTAAPVVVSSSAAPVKVSSTAAPVVFSSSVFPSFYPSLSPVSVTPNYVNVNRVVAPGTYDYNYGIIRFDNDVYPDGYHYLYETENKILAEEAGKLERINNEYDAMRVKGFFEYVGPDGV…	CPR_RR-1	1-16	87.3	1e-26	3745982-3748971	+	chr18.109	5	421
ApCPR9	GWHPABGR004081	MEGIIPSATLLTGVSQPDHASQFTALIDLLSVDPNYTGGANIGNVYDGSGAGVADTGVVSDPGSEYEVATGFTDIPSAPVEISAVTETNAPIAKSVLDVLSTPVVSFVTSAPVEISAFIDTNAAVETSAPEVSSAPVVPVVTSAAVETSVPEVTSAPVVAVGTSAPVEISALIDTNAPIATSVPEVTNAPVEVSAFIGTNAPVETSVPEITSAPVVPIATSAAVEISAFIDTNAPIATSVPEVTSAPVVPDVTSAPVEISASIDSNSPIATSVPEVTSASVVSFVTSAPVEISALIEPNAAVETSVPEVTSAPVVPVVTSAPVETSVPEVTSAPVVPVVTSAPVEISVPEVTSAPVVPIATSAPVEISALIATNAPIVSYVPEVTNAPVVSIVTSAPVE…	CPR_RR-1	NO	95.2	4.3e-29	3785797-3796147	+	chr18.112	2	622
ApCPR10	GWHPABGR004082	MRVFLAICLSVTAVLAAETGHGDRGDRGSAGGFYSGSSDAGGPGGFYSGSSDNGDRGYPGGFYNGGSYGAGGAGGAGSGGGSGSGAAPVTSVPTVTSPPVIITTAVPKVVVTTTAAPVTAAPTRPPVTAAPTRPPVFVSSTAAPVVYTPTYLNRVVPTGNYEYKFGLIRYENDIYPDGYHYLYETENKILAEEAGKIERIDNENEGMRVKGFFEFVAPDGVTYRVDYTADEKGFLPEGAHLPKISLHPLFYIILVLSLWTVIQCSPYDDGKYKRIKYEIYDDGKYYRPLDEGKYIPSDEGKYSYIYQQGIYGGLYDAVLYGYVHQTGAQGGHGGNGGVGGVGGVGGVGGVGGVGGVGGVGGEGGVGGQGGYGPGGPGGPGGSGPSEFPVLPNLLSGVKT…	CPR_RR-1	1-16	88.5	4.5e-27	3827443-3835344	+	chr18.113	6	521
ApCPR11	GWHPABGR004083	MKVFLIAVLALNVVAFGSTNDGRYRPQVNSNEGRYRHTADRRYYSFFDDSYKSLDDSNGKYDSIHYGYNPFYSKTINQQLLAPSVKNEKSKNQDILASPSEAVTYRPTTPSVASTYRPFYYTTTPKVLQQPNYRIQYNSDRAANIIKQENDIDPNAYHFAYETDNGIAAEESGIVESAANGGGTRVRGFYEYIGDDGAKYRVDYTADENGFRPSGAHLV	CPR_RR-1	1-17	76.6	1.7e-23	3858710-3861728	+	chr18.114	3	219
ApCPR12	GWHPABGR004084	MKFTLLAFACILAAASAQQYSSGQYNRNQYDPFSYYNKNQYRNQYSQNGQYNRYNRYNPYQPFSTKAPFKPFTFSTAAPTVSSTAAPATAAPATVAPVTFVPYTFAPVTSTAAPVPAVPVNVVPVVRVSSDASNAETVRYGNEINPDGSFNYFFETQNGIAAQEQGVPRNFGGDPPLAPVVTQGSFSWTSPEGQPILITYTADENGYQPAGDSLPVPPALPAQIARALEYTAKYHVAPPQQ	CPR_RR-1	1-17	78.4	5e-24	3887238-3888480	+	chr18.115	4	241
ApCPR13	GWHPABGR004085	MRVLLLLSVAVAALAAPQKSDETAEIIKQDFDQQADGSYHYRVLLLLSVAVAALAAPQKSDETAEIIKQDFDQQADGSYHYSFETENGIKADETGNLKKASSPDSSDVIIVQGVYSYTAPDGTVITLNYVADDEGGFKPEGDHLPTPPPIPPAIQKALDFLATAPPPPSRN	CPR_RR-1	1-15	70.6	1.1e-21	3948317-3965500	+	chr18.116	5	171
ApCPR14	GWHPABGR004086	MYRQFICSILLAFSVSLSKQENQNEQTLARRQYNFNHPPSFENYDPLSLLEESEEYVQSIKKLKNSIITTRSLKDTIPEEEPIENKSQGNDILERKSNKATSKKPTRRNQVQKIRSRTNERNALVNQNLQTHIITKNATKNSLPTVSRDEDNSKIVSTEARSSKKGPKRSRERKPVVPIVENENFVYSHTGDFHYSYESGDGTKAFERGELKTFEDNTAGEAVVGSFSYTDKDGKDFSLKYTADENGYRPEGAHLPTPPPIPPAIARALLYLSTKSTPQPATKSFF	CPR_RR-1	1-20	85.4	3.8e-26	3972843-3974209	-	chr18.117	4	286
ApCPR15	GWHPABGR004087	MFYQLLFLFCTVIYVFAAPPVNVVPLEYQQPTVIPIVSQSEEYDPNGTYRFSYETGNGIKREETAYDKELPPKPAGRSASSNEGGEDSSDESNEIHVQRGSYSYTAPDGTLITVRYIADENGFRPIIVQHSKKSGKTEVIANYSEKSDRHLNTPDNEEVGSAPAPIVSNPLRTSAVPIISSRNAASLNQESAPVAASVPITSASPVQAASAALAPVASAAPAQVTSSAPTQVPNAAPESIPTQAILSVSGEPDQTVSGTSSTVSKLSTLVTSENPILTQSVQPAATTAAEPAEQISTTTTEIALTVSKVPESDISQPTTVPNEITSSISAEKTSISATEGETKATTESRPTISTEAALSNSEPHSTTAESVTSESSSSSPIEDSSSDTTLTSSEPTSTV…	CPR_RR-1	1-17	27.2	6.4e-09	3976772-3980255	+	chr18.118	3	737
ApCPR16	GWHPABGR004088	MKLLVAISALLALTAALPQRKVSLRPEQVLEEQLPAEQSYNNYPQQDYRQAKPVDDFRPKVQLDTSTYIPIIHFDKEQGTDGSYKTSYETGNNIHAQEEGYLKTSENGDTPALVQRGSYSYTAPDGQVISVEYTADETGFKVYGDHIPTPPPVSPEIQKGLDLIYAGIKANQERAALEAKNNPEAARQQEEKAALDYKGQYYQQ	CPR_RR-1	1-16	63.2	1.9e-19	4002320-4006726	+	chr18.119	4	204
ApCPR17	GWHPABGR004089	MKAQQQATNAPIPIIRYESDGPNADGSYKWLYETGNEINAEETGYVKNFGKGEPEEIQVAEGKFSYKAPDGSLIALTYIADENGFQPQGDHLPTPPPIPPAIQRALDYLKTLPPSAQGASSNVQPQYQPFKPKGRF	CPR_RR-1	NO	76.3	2.2e-23	4022015-4027674	+	chr18.120	3	136
ApCPR18	GWHPABGR004090	MKSFVVLSALVALAYAAPQYATQQKYQQQYEVIPIIKQSQEINVDGSYQYSYETGNGIAAQEQGYLKNPGIKDAEAQVAQGSFSYTSPEGVPVVLTYTADENGFRAEGAHLPTPPPIPEAILRALQYIESRPQQPQQPQQQFPQQQIPRQPFRG	CPR_RR-1	1-16	80.9	9e-25	4056892-4064263	+	chr18.121	4	154
ApCPR19	GWHPABGR004091	MNNTLILFTILACILISTCSGEHLPVTLQERSTIEFVTKAIANGEYYFRFATSNNDIKRQESGFLDDDGNLVVNGYYSFIDPDGKEHYVAYTADKNGYKTIDMLMNKVGYAVPPGIVASLLGK	CPR_RR-1	1-21	23.9	1.4e-08	4086819-4088585	+	chr18.122	3	123
ApCPR20	GWHPABGR004092	MRYRTRTMQTALVLRVTLQRIEGTRLRFSQLLLYSLIILSTMSCDAKLAIKFVINNNGLGPYSFEYKTADGTYRAEDGGLVTGPEGDSLVIRGEYGYIDTNGQPYSLKYVADVNGYHPQTDTSTRFNNRRII	CPR_RR-1	NO	47.3	1.1e-14	4089386-4112140	+	chr18.123	3	132
ApCPR21	GWHPABGR004093	MKLFVILAIFAFASAAPQNPQDVQILRYEVNNAGLDAYNFAWELSDGSKHEEQGQLKNVGTENEGIAVQGQYSWVGPDGVTYIVTYIADENGFQPQIQQGPGGAVPPAVLASLVIQNSNYILYCLQLIILSFIVLVTAAPPPPINNAQDNVSLLKYNYDNDGPGLYNYEFEQSDGTKQEQHGELRNAGTENESLFVKGSFTWIGPDGVTYIVRYEAGEDGYKPEIEEGPGGAVPPDVAASLLG	CPR_RR-1	1-15	184.8	4.7e-56	4153628-4161819	+	chr18.124	5	243
ApCPR22	GWHPABGR004094	MVASKHTLIILSSAVLITAAPPPPTDAITTNKAQEKVSLLKSNFNNDGLGIYRYAYEQSDGTKQDQEGELKNKDIDDEAPFVKGSFTWIGPDGVTYTIRYEAGVDGYRPEIEQGPGGSIPADVAATMIG	CPR_RR-1	1-27	56.5	2e-17	4175264-4178076	+	chr18.125	3	129
ApCPR23	GWHPABGR004095	MLIILFLAVVTAIPPPPINNAQDNVSLLKYNNENDGTGLYNYAFEQSDGTKQEQHGELRNAGSENESLFVKGSFTWIGPDGVTYIVSYEAGEEGYKPEIEEGPGGAIPQEIAESLLG	CPR_RR-1	1-12	76	2.7e-23	4195611-4197297	+	chr18.126	3	117
ApCPR24	GWHPABGR004479	MSEFTDLSTFSIIFALFVAVAVAVPVDPKDATILRSEYNNIGVDGYSFVSETSDGKFAQEEGQLKDIGTENEGISVRGQYSYTGPDGVIYSVSYIADNNGFQPSGVHLPISA	CPR_RR-1	1-23	109.5	2.1e-33	4930233-4933462	+	chr19.113	3	112
ApCPR25	GWHPABGR005800	MFRDLTVDLRVGGGALPNMARHNEDGSYTYGYEAADGSFKIETKSPAGDVKGKYGYKDDTGKLRVIEYGADKYGFQPAGEGITVAPPTLVDESTRDEGLRPGKSQNGGRSQYHNPASVQSGDYDYDEPAPAPQPRPRPQPQPQYRPAPTAPPRPPPPPPQPQYRPTPQPQYQPAPQQQYRPPPPPPPQPQYRPQPQQQSAPTPPKPQFFSGAAPSPVEDNFFNPEPAPRQYKPKQEFQPSPQFQQFSGGQDFAPAPQQPRYTQNQVPQQRNTHSMLDQLLKEYSLPQGGAAPLHDISFGSY	CPR_RR-1	NO	17.9	6.2e-08	6813512-6821946	+	chr21.189	5	301
ApCPR26	GWHPABGR007344	MYRLIVSTFLIAVVTCQQQEGGRRVPKYAGDPKTAAIVQEARYLNGNGAFGAAYQQEDGINFKEETDADGNRRGSYSYIDPSGQRKTVNYVAGKNGFQAIGDHIPTAPLPVAPTPGYEPDPRYNSPDYKSQQYNAPQQYTAPVQSRNYGGQPSVDDGQYHPELYEQDNNVASQPRYQAQPQYQSQSQYQSQPQYQQQSQSQPQYQQQSQSQPQYQPNSIYTGVQQAQYSGLQNQQYSEPASQQQYYEQTTPPPARFFPPGKFSLNRGPDGFSYSFHKA	CPR_RR-1	1-16	41.7	5.5e-13	8114726-8115562	+	chr25.173	1	278
ApCPR27	GWHPABGR007532	MIPKIVVAAAPNSVNDAKRALPALQHEEIHDEFGQYALRYVTAEGTVVSERGRLVPTPEGNAYVLVVEGETSYIGDDGKKYVTKYSAGLNGTHVEGAHLPIPVAGEPI	CPR_RR-1	NO	20.2	3.6e-08	1633003-1635634	+	chr26.53	2	108
ApCPR28	GWHPABGR007536	MLKYVTIVCVVAVLCSAVPQQNPQDVQILRFDSNVEPDGYSFAYETSDGTSRQEEGKIDNPQSENAALTVRGQYAYVAPDGKHYTVTFTAGPEGYQPKTSLGQK	CPR_RR-1	1-17	72.7	2.5e-22	1769030-1772482	-	chr26.57	3	104
ApCPR29	GWHPABGR007537	MKIALFVIVGLAVVCAQAQGPVPAPTEKKPPVEIVKQESDVEVNGYNFEFETSDGTSRQEHGEYKNDTEQQGLLVKGSYKYVAPDGQHIAVSFVADKNGYQPVEQNDTQQKPAKA	CPR_RR-1	1-18	73.8	1.2e-22	1791119-1792911	+	chr26.58	3	115
ApCPR30	GWHPABGR007538	MVALKLFAIGMLVAVVAAQQPHKPTAEILTDNSYVGTDGYDFEFKTSDGVSRKEQGGLITVGAHQGIAVRGSYSYLGPDGQEYEVTFTADDKGYKPQIRVIEPNQH	CPR_RR-1	1-18	59.8	2e-18	1801972-1803621	-	chr26.59	3	106
ApCPR31	GWHPABGR007539	MITTSPYIEDKPVPQVLNYEMDTTDLPNSYRFHYDASDGSSRSEEGAILNRGTDDAALNVHGSTRWYDSKGQLYEMTYKAGKHGYSTIIKKVYN	CPR_RR-1	NO	35.9	3e-11	1809417-1823925	-	chr26.60	2	94
ApCPR32	GWHPABGR008075	MARMECEEFFHNCFLNILFNDLINIFFITVQYVIAFCIVAVVGIPLEDGKWHPYKYGDSGKYIPNDEGKYIHIPNPYIHLDNPYDGGFGPYSHDYEPYVGEATVQDQYRLVLTAPKDIPFYKDGYYKNNGIKIIRQKHNYKEDKYDFDFETENKIRAEEKAILKNPNTIDEGIASTGFYEYIGPDGFMYRVDYTADENGFRPKVRRLETPYSGKWILEKVN	CPR_RR-1	NO	54.5	7.8e-17	8579473-8582496	+	chr27.251	4	221
ApCPR33	GWHPABGR008631	MAYVAADVAKVEQEAKIVAQQQDIGVNGVYQWSFETDNGISAGATGALNNPQSEEASQVAQGQAQWTAPGGEVIKLEYIADENGYQPQGNHIPTPPPIPKYIIDALEYIRSHPPPPSADKN	CPR_RR-1	NO	93	2.1e-28	2990427-2992931	+	chr29.95	3	121
ApCPR34	GWHPABGR009848	MFIVFALFVAVAVAVPVDPKDATILRSEYNNIGVDGYSFASETSDGKFVQEEGQLVDVGTENEGISVRGQFSYPGLDGVIYSVSYVADKNGFQPSGAHLPVPVSA	CPR_RR-1	1-14	101.5	5.5e-31	6438492-6444329	-	chr30.163	3	105
ApCPR35	GWHPABGR009849	MKSFFVVALLVAVVAASPITPDGGAQIVRYESDNIGVDGFNYAYETSNKISAAENGQLRDAGTENEGIEVSGQFSYLGDDGKTYLVSYTAGRNGFQPIGEHLPVGPSA	CPR_RR-1	1-16	93.3	1.7e-28	6465215-6465836	-	chr30.164	3	108
ApCPR36	GWHPABGR010770	MRTLLLALCIIGYVYATSDEEAKILRSDDYQTPEGDFHYGFETDHGITAQAEGKLKTLNKDEIALQVSGSNEYKTPEGEIIALNYVADENGYQPQGLHLPTPPPTPDHILRALAYIAEHPYKEEVKKP	CPR_RR-1	1-16	94.8	5.7e-29	3625355-3638638	-	chr33.103	4	128
ApCPR37	GWHPABGR010771	MDFNENNLPNTVLHWNYRGFTEFPINKIHGEESTITDIYLKENLISRLPSDIGLLEHLESLYLSGNDIAELPKEISKLRCLKCLDVSGNRLRRIPEEIGEVRNLKFLILDENELCELPLRLAELRTLLLAFCIIGYVYATSDEEAKILRSDDYQTPEGDFHYGFETDHGITAQAEGKLKTLNKDEIALQVSGSNEYKSPEGEIIALNYVADENGYQPQGLHLPTPPPTPDHILRALAYIAEHPYKEEVKKP	CPR_RR-1	NO	98.8	3.6e-30	3674401-3685594	-	chr33.104	4	251
ApCPR38	GWHPABGR010774	MYAYLMKKGLIKCVMLYYRTRTLLLAFCIIGYVYATSDEEAKILRSDYSQSPEGDFHYGFETDHGITAQAQGKLKTISKDEIALEISGSNEYKSPEGEVIALTYVADENGYQPQGLHLPTPPPIPEYILRAVAYIAEHPHKEEVKKP	CPR_RR-1	NO	97.4	9.9e-30	3740521-3747672	+	chr33.107	4	147
ApCPR39	GWHPABGR010775	MFNYDEIMNVIRTLLLAFCIIGYVYATSDEEAKVLRSDYYQSPEGDFHYAFETDHGITAQAEGKLKTISKDEIALQVSGSNEYKSPEGEIIALNYVADENGYQPQGLHLPTPPPIPEQILRALAYIAAHPYKEEVKKP	CPR_RR-1	NO	99	3.2e-30	3774759-3778438	+	chr33.108	4	138
ApCPR40	GWHPABGR010776	MKLLVVLAVAVACASADVIRSLEYEAPIVKSSYDITPEGNFQYEYETANGIVAAASGVVKDFNSEYPSLEVKGGYKYTSPDGTPVETTYVADENGYRPSGSHIPVAPEIPELIARSLAYIAAHPPPVAPEYIKKV	CPR_RR-1	1-16	73.6	1.4e-22	3806580-3810332	+	chr33.109	4	135
ApCPR41	GWHPABGR010777	MRAFFVLALVAVAAADVSHLVRSPEADAQIITQDADVFPDKYQYGYETSNGIVAQERGQLVSIPNEGEAISVEGSNAYTAPGGERISISYIANENGYQPQGAHLPTPPAPEPIPEYIARALAYISAHPPQPEPIKRV	CPR_RR-1	1-15	103.7	1.2e-31	3822035-3823930	+	chr33.110	4	137
ApCPR42	GWHPABGR011210	MVFKIAHTPHAGIIFKHAPFSCKPRRWDLHNPVWLAALTAVCSAEKLGRGYLPPAFAKTVENGLSLSSTPFPDYYRGPAGSYSNDVQGIVVDAASPGTRTSIGTEESGLGAPRTSYGSTASKVGEAAFKDSLTGFNKSPTLFKSIPLEDQDPEYQTSIPKQEAIQTKLLLPQDNDHKSDIVTYENNVDIQKYNYGFESDNGIAVGEKGVAHDGVHSQGDYSYKGDDGKVYKVTYTVNKAGDQPQGEHLPTPYPAPENIQKAIEKNKKEEADVAVVSGSNDSQKYNAEGDYKESDTNKYQTQQSQFEKRPEYDAPLVEYNGPTSGLTSNSGSTSGSSVYQPTTAFPAVSSTVFNSQSKPSIANDQALLGNSPSFSQFLQGSPLKLPTQPTFFGTQFTQQG…	CPR_RR-1	NO	35.1	5.6e-11	7334637-7320937	+	chr34.225	3	2240
ApCPR43	GWHPABGR011276	MKLLVILSVVACSYAAKLDRTYLPPANAATAGGSPGSLIAPGNGPSGSVPLTFTGPSGNLGSGQSPFGKPSTPALGQQSVSSFGQLDGSFNNQPTGQGFNQPSAFGFQTPNSQFRQPVGESGLAPTSFGQSPQEQPDFQRYQPERARASIDSNAEILRYDNQNDGETFAYSFETSNGISAEESGVATNGVRAQGGFAYTDDDGQVIRLTYTADENGYQPQGDHLPTPHPIPEEILKSIEQNARAAAAGTQEGAYNPNEDVYTPQQFNGVASAYKGQGGDRSQYAYNQPQGQSPGQGRGSSQNAYNQLQSQSPGQGRDSSQYAYNQPQIQSPGQARGSSQNAYNQPQGQSPGGARGSSQNAYNQPQGQSPGGPRGSSQNAYNQPQGQSLGGARGSSQNAY…	CPR_RR-1	1-15	85.6	3.4e-26	9542218-9544993	+	chr34.297	4	653
ApCPR44	GWHPABGR011277	MKLFILVAAIALAHAAKLDKTYLPPNYQSSGGADNILQTPLLNPGSQSFRTQNSDSFNRNTNTYAQNGKDFRGDGYYNFESVRAERPRAALERNAAILRQENDNNGETYSYSYETENGIYAEENGVATNGVEAQGGFAYTDDDGKLISIRYTAGQNGFVPQGDHLPTPPPIPEEILKALEQNARDEAAGIYDDGSYNEAKYDEEATRNIPYGYGNAINSAVDNGDSIVTNSAVFRGTGATNAPRNTYLTPVNRYVAPNDNALRTQVTFGSKPEKSYLPPLTGQSALVRGRQSYNPRTGYRY	CPR_RR-1	1-15	53.5	1.5e-16	9560295-9562848	+	chr34.298	4	301
ApCPR45	GWHPABGR011278	MAESVPIVNIKFTIISIAFILILINNVKRIQLILVATIALAHAAKLDRTYLPPNYQSSGGAGNILQTPLLNSGSQNFPTQNGDSFNGNANIYAQNGKGFGGNGYYNFESVRAERPRAALERNAAILRQENDNNGETYSYSYETENGIYAEENGVATNGVEAQGGFAYTDDDGKLISIRYTAGQNGFVPQGDHLPTPPPIPEEILKALEQNARDEAAGIYDDGSYNEAKYDAEVARNIGYGNANPINSAVFRGTGATNAPRNTYLTPVNRYIAPNDNALRTPVNFANKPEKSYLPPLTGQSALVRGRQSYNPRTGYRY	CPR_RR-1	NO	53.5	1.5e-16	9568479-9572086	+	chr34.299	4	317
ApCPR46	GWHPABGR011281	MLYLVHWNMIYLPVQLSVLSYGLENNTEGPSVLFTTIVAVGSAAQLPSNTYIPQEQSSDVNGQSHQYPSSGDSVNRRPQQDADKNADILKQEQAISDNGNYHFGFETSNGIRAEEAGTSESGQGGYSYKGDDGNTYTVIYTLGEGGFRPQGEHLPVAPPTPEAILQALQQNERDEAAGIFDDGQYRPSEHGGPPANTGSFASTSSNQVAIGSSGQNAGYKY	CPR_RR-1	1-16	42.7	2.8e-13	9693617-9702314	+	chr34.303	5	221
ApCPR47	GWHPABGR011282	MARSKYDNVNLGFVACFISYTIIRFYHQLVISAILGVAAAAYAPPYPEQSNRPQAAYEKNARIIAQDSDVKENSYRFNYETENGIKAEEQGQEVDGIEAQGGFQYTGDDGQIYAVSYAAGQNGFQPQGAHFPTPPPTPEAILKALEQNARDEAAGIIDDGQYAPGKYGDAGFAQQNYARAQASAGYRQSYKY	CPR_RR-1	NO	59.9	1.8e-18	9717179-9729571	-	chr34.304	4	192
ApCPR48	GWHPABGR011284	MIVTITALIAIASASKLYTNQETDRYANQQLENYANSAEMYQSAVEQQQKAAYSNPQKPIAPNTQHQSKPISTAKILSYSLEKNNQNYRYSYETENGIKVQELITDTGKGISTQGAFSYLGDDGLVYTVSYIADENGFRPQGDHLPTPPPIPEAILKSLEQNAKDEAAGIYDNDGAKYDFIIAGGGSAGCVIANRLTEMEDTSVLLIEAGGNPPVESIFPGLMLFMKASEVDWKYYSEKDGYTHQQHKYKSAELTRGKMLGGSSSLNYMVYTRGNFHDYNKWANLTNDPTWKWENVLPYFIKSENLREPVFLNVFERFYHGRNGYLGISTSYNKEAGKYLYAHAEIGDNVVNDINAINPLGVTEAMFTIADGMRQSTAQSFIAPIKDRPNLHVLRNTLV…	CPR_RR-1	1-14	72.8	2.4e-22	9771855-9800556	-	chr34.306	5	477
ApCPR49	GWHPABGR011286	MLVSLDCGSSPYQRSESLRIVLAALIGVCAGGALPTYVPPQYRVSANYYQDARPRASLEKNAAILRSDSEVNEQGFRYAYDTENGIQAEASGVESNGIQSQGSYSYTGDDGQLYSVRYTADSNGFQAEGAHIPTPPPVPEAIARALAENARDEAAGIFDDGSYHDAKYTPAVVAARAQYQYQPNRQYIAPGFRRFNHY	CPR_RR-1	NO	62.7	2.6e-19	9818824-9836922	-	chr34.308	4	198
ApCPR50	GWHPABGR011292	MTYLSRFIVLVIATLGVADRLDHVHLPPNAGSSGGPVAGLLTPLRGYYDHADDHNHAAAHAEILRYENEINDEGYHYAYETSDGIKAEQQGRVIPGPKPEEGLLKVSGSYSYVGEDGQTYTVTYTADENGYHAEGAHLPTPPPIPEEILKSLQLTNTRSGMGFN	CPR_RR-1	1-18	87.6	8.8e-27	9958480-9964168	+	chr34.314	3	164
ApCPR51	GWHPABGR016230	MQKIVLFAFALVAVALAAPQHQPEHHPVYILKQESDVNAEGYNFDFETSDGTSRQEKGTLKQISEDHKAIEVNGSYKYVGTDGLIYTVTFTADEHGFQPQEHVEHPGAHQ	CPR_RR-1	1-17	79.4	2.5e-24	8106604-8108170	+	chr47.243	3	110
ApCPR52	GWHPABGR017943	MLIIDTMNSEIIQRIFLKVGIYVFGLNEIGSFIFRQASACDFVCVELLWANVTSRKRSYTSGWRMMGNILSVIKAASCQEYSAIIRDDVVGPDADGSYKWAIETDEGIFHEQRGSLRGGAGLLVEGQYQYIAPDGQVINTLYRADENGFQAKGAHIPTPPPIPPAIQRALDYLATLPPSTE	CPR_RR-1	NO	60	1.8e-18	3617601-3624443	+	chr7.187	4	181
ApCPR53	GWHPABGR001303	MKLVIGICLLSIVAAEPPVSESYSAPRTSYDQSIGSAPQRTISQEYGPPQPSRRRNTLSSEYGLPSAKSGSKLSSSYGLPSPRISHEYGAPNTRPSESVSKDSVGYSAPHSQNSPSETYRAPSTRSGLYQGSISPQGAQSYASNYSPSSQYGAPENRILSKQYGLPSPRQSSSRPSQKLSLRNQLQTKKVLSQEYGVPSNRINDISQSYNAPKISLKSHSSQDLQQSYGAPKTSQIQHNAPLPSSYGVPDSIITTDYSQDVKPISQIYGEPSGRDLSETYGAPPTGNSFEPYRVQSKSTGLKTNAVSASYSYGRSSLSAKYGAPSVSDSMPSDNYGVPEQYNALANGYGYARNSLDDHDNEPASYDFGYKVIDYISGSDFGHTESRQDNRAEGTYFVVL…	CPR_RR-2	1-15	38.5	5.3e-12	3700011-3706684	-	chr11.89	6	448
ApCPR54	GWHPABGR001334	MLRRYLYPKSYEFGYSVKDASSGNDYDRREVSDGNVVRGEYRVQLPDGRMQIVTYHADWQTGFHADVKYQGEAKYPDMIASKHNQGYNYNVPSGFSGSLTGFHGDKLHNLKPSYGSPGYH	CPR_RR-2	NO	46.4	2.2e-14	5244577-5252807	+	chr11.129	4	120
ApCPR55	GWHPABGR001338	MKFFVVCAVFFASTLAEPPVDNRYLPPQQGAAPAQIYGAPSFGAFGKTGALIRNRPNFISSRPISQRLSSQYLPPQTPSRQYGTPLSTPLSQYGTPQFTSSQGLPSPSSQYGAPQAGFHRQSLTPSALYGTPGFNGAVNTALQSRQYLPPGVGAYNGDNGNNEPANYSFEYMVKDDQSGNDFGHRESRLGDRAEGLYYVVLPDGRKQTVEYEADQDGYKPRISYEQTGSGYSRYGQAGGYVNGGYTHGY	CPR_RR-2	1-16	32.2	4.1e-10	5338829-5345177	-	chr11.133	7	249
ApCPR56	GWHPABGR001342	MSMWVLCAVASTLVAMATAATNEYLPPNKGYNYDKPSIPFPTNNNINKQPTPAPYRPPQRPNYVPPQQPAPQEHHEHHEHHEHHDGDHHHHHEPGMPFDFSYAVNENGNDFSHNAISDGDVTTGEYRVALPDGRTQIVKYTADWKNGFNAEVLYEGEAQFPEPQQQGYGSGSTGGGQAYAPESQGGGYQY	CPR_RR-2	1-19	41	8.8e-13	5645555-5665390	+	chr11.138	5	190
ApCPR57	GWHPABGR003385	MAAKLFVLFSLAVVASALPVLPVAKVAYAEVEAPAHYQFEYSVHDDHSGDIKQQKEIREGDAVQGSYSLVQPDGVHRIVEYTSDKVNGFNAVVHYEGQPIAQPAKIAYAAAPVAKIAYAAPIAKVAYAAPVAKIAYNGYNGYNAAPLTQVSFSSPAISYTH	CPR_RR-2	1-17	97	1.2e-29	6493223-6494313	-	chr16.159	2	161
ApCPR58	GWHPABGR003386	MAAKFIVVLSLVVAASALPVLPYNKVVYAEAEAPAHYQFEYSVHDNQSGDVKQQKEIREGDAVQGSYSLVQPDGVQRIVDYTSDKLNGFNAVVRYEGQPIAQPAKIAYAAAPVAKIAYAAPVTKIAYAAPIAKVAYAAPVAKIAYNGYNGYNAAPLTQVSFSSPAISYTH	CPR_RR-2	1-17	96.9	1.4e-29	6500358-6501110	-	chr16.160	2	170
ApCPR59	GWHPABGR003387	MAAKFIVVLSLAVAASALPVLPYNKVVYAEAEAPAHYQFEYSVHDNQSGDVQTTEGNPSSSSLSPGGFAASALPVLPYNKVVYAEAEAPAHYQFEYSVHDNQSGDVKQQKEIREGDVVQGSYSLVQPDGVHRIVDYTSDKQNGFNAVVRYEGQPIAQPAKIAYAAAPVAKIAYAAPVTKIAYAAPIAKVAYAAPVAKIAYNGYNGYNAAPLTQVSFSSPAISYTH	CPR_RR-2	1-17	96.3	2e-29	6504685-6512873	-	chr16.161	3	225
ApCPR60	GWHPABGR003388	MAAKFIVVLSLAVAASALPVLPYNKVVYAEAEAPAHYQFEYSVHDNQSGDVKQQKEIREGDVVQGSYSLVQPDGVHRIVDYTSDKQNGFNAVVRYEGQPIAQPAKIAYAAAPVAKIAYAAPVTKIAYAAPIAKVAYAAPVAKIAYNGYNGYNAAPLTQVSFSSPAISYTH	CPR_RR-2	1-17	96.3	2e-29	6523302-6523969	-	chr16.162	2	170
ApCPR61	GWHPABGR003389	MAAKFIVVLSLAVAASALPVLPYNKVVYAEAEAPAHYQFEYSVHDNQSGDVKQQKEIREGDAVQGSYSLVQPDGVHRIVDYTSDKQNGFNAVVRYEGQPIAQPAKIAYAAAPIAKIAYAAPVTKIAYAAPIAKVAYAAPVAKIAYNGYNGYNAAPLTQVSFSSPAISYTH	CPR_RR-2	1-17	93.3	1.7e-28	6527627-6528314	-	chr16.163	2	170
ApCPR62	GWHPABGR003390	MVAKFAIFSCLVAAAAAVAVPVLPVSKVAYAEPELPAQYDFEYSVHDSQSGDVKQQKESRSGDAVHGSYSLVQPDGVHRIVDYTSDGVNGFNAVVRYEGTPVAAPAKVAYAAPIAKVAYAAPVAKVAYAPAPITYAAAPVAKVAYAPAPITYAQAPITYAQAPINYAQAPIAKLGYATAPVAKVAYDAPLGHVTFSSPSVTYQH	CPR_RR-2	1-17	97.8	7.1e-30	6546860-6549034	+	chr16.164	2	204
ApCPR63	GWHPABGR003877	MAAKFVVVLAAMVAVAHSSVVHAPVIRGDDDSSSFSYDVADPNTGDFKSHSESRVCDVVTGQYSLLEPDGSKRTVDYTADDVNGFNAVVRKDPAPVASVPVVKGHNVVAPAVVAAVPSVVSGVHYPNILSSHLLGAARVNPFYYWST	CPR_RR-2	1-18	99.9	1.7e-30	11345246-11346589	+	chr17.384	2	147
ApCPR64	GWHPABGR003878	MAAKFVVVLAAMVAVAHSSVVHAPVLRVDDDYSSFAYDVADPNTGDYKSQVETRVGGTVAGQYSLLDADGTKRTVDYAADDVNGFNAVVRKDPAVVATPVVASAPVVEARTVVGPSVVAATTVVARAYYPHVYSSLVGTPVAYAAHFVVVLAAMVAVAHSSVVHAPVLRVDDDYSSFAYDVADPNTGDYKSQVETRVGGTVAGQYSLLDADGTKRTVDYAADDVNGFNAVVRKDPAVGATPVVASAPVVEARTVVGPSVVAAVPSVVARAYYPHVYSSLVGTPVAYAAHVNPIHFW	CPR_RR-2	1-18	190.2	1.1e-57	11352813-11357530	+	chr17.385	3	296
ApCPR65	GWHPABGR003880	MVAVAHSSVVHAPLVQADDYSSFSYDVADPNTGDYKSQIETRVGGTVTGQYSLLDADGTKRTVDYAADDVNGFNAVVRKDPAVVSAPLIAAPAVYATAAPAVYTATGPAVYTARAPAVVAARTVSPGVYTASAPAVVATTSYGTPLYSTSGSGVVSARTIATPGVYAAAPSVYAAAPGVYAAAPSVYATAPGVYATAPGVFARSYTAPAYFNTRAYSPAYYTSYGTPYAYTSYPAAVSDC	CPR_RR-2	NO	96.8	1.5e-29	11371614-11372336	-	chr17.387	1	240
ApCPR66	GWHPABGR003881	MAAKFVVVLAAMVAVAHGSVVHAPLVRADDYSSFSYDVADPNTGDYKSQVETRVGGTVTGQYSLLDPDGTKRTVDYAADDVNGFNAVVRKDPAVVAAPLVAAKTVAVPAVYATAAPAVYTATGPAVYTASAPAVVAARTVAAPAVYTASAPAVVASTSYGTPVYSTSVTPHLRTSTLALTHLTTLATEHLTRIPLIPPPSPTANFEIF	CPR_RR-2	1-18	95.8	2.9e-29	11378575-11379941	-	chr17.388	3	208
ApCPR67	GWHPABGR003882	MSKNLIKCYLFEQFVVVLAAMVAVAHSSVVHAPLVRADNDYSSFSYDVADPNTGDYKSQVETRVGGTVTGQYSLLDADGTKRTVDYAADDVNGFNAVVRKDPAVVAAPLVAAAPAVVAAKTVAVAPAVVAAKTVVAPTVYATATPALYTATGPAVYAASAPAVVATRTVAGPAVYTSSSPAVVATTSYGTPVYSTSGPAVVAARTVAAPGVYAAAPGVYATAPGVYATAPGVFARTYGAPAYFGARAYSPAYYASYGSPFAYTSYPASVSSW	CPR_RR-2	1-27	97.3	1e-29	11384738-11385556	-	chr17.389	1	272
ApCPR68	GWHPABGR003883	MFSKIALFALLVATAHASGGYSSFSYGVSDPNTGDVKDQQENRVNGNVVGKYSLLESDGTKRIVEYSADDANGFKAVVHKEPVGAFGAGAIGGPLGFGGALAGNLAHGNLAAAGHVAPFAAGSPLARSSLAAASPLAHGAVANPLVYGNAPGLAGHAGIYGNALGSSLGYAGLGVPTVSSYSHSIVHNGPDSYPYGGAYGRYGANGYGGYGAYGAPLAGAALAHTNPWAAAGAGLTHGAALANANPWAPGAGLTNGLTSPLATGAHGRYAAGLGYSNRLGW	CPR_RR-2	1-17	79.4	2.6e-24	11392459-11393469	-	chr17.390	2	281
ApCPR69	GWHPABGR003884	MVVKFILVAVLVASVSASGGYSSFSYGVSDPNTGDIKDQQENRVDGNVVGKYSLIEADGTKRIVEYSADDATGFKAVVHKEPAGTYGAAAIGNPLGRPGHLAQPGVLGNSIAHHAVSTLNRPGPLAAVSSLNHHVTSLAAISPLSHGAVPAAAHAEHAAAAHAAKVAHANKAAQAAHAAAPLARAGAISSIAPVAPIAHSSILASSASLAHGAPEASFGAPSPLSHGVYGNNLVANAALLSGHPGSLYPGNPLAGSLNYANRGAPAVSSYSHRIVHNGPDAFPNGGAYGRYGAYGHGGLGPYGTGLAGSAFGHGNPWASGAALATSNPWSSGAALATSNPWASGAALVPSNPWAPNAALAHGALTSHAAALGSRLGW	CPR_RR-2	1-17	80.1	1.5e-24	11396568-11397783	+	chr17.391	2	377
ApCPR70	GWHPABGR003885	MIQKYGAAMLIDSNSCLLAYLLFEIYICNFISQITLFSGLILSATCMFLHQQPIPLVSQQYDSRDYNFAYEVNDAYTGDIKNQHESKRGDIIQGQYSLLQPDGVRRTVDYRADDHSGFHASVNNEGRSTPQHDTTRQLAHNDGRNDAASENLDQSYIWPSAAPSLAPTQSYTWPSPASSPGPSYPQPAATPSGSPIPVAISRTSIVQTITSHGHNNPWFVAILALVAVASGIDASSFSYSVADPSTGDFKSQIEGRLDNNVVGQYSLLESDGTRRTVDYTAGAEGFNAAVRKGPGFIPALPYISTPYRYINSLGYPGFAGLRYGFVVVALLVAAVQGSAIHGDYTSFSYGVSDPHTGDVKSQHETRIGDQVVGQYSLLESDGTKRTVDYADDGHSGFNA…	CPR_RR-2	NO	237	9e-72	11400020-11408217	-	chr17.392	4	496
ApCPR71	GWHPABGR003888	MASAGDFSSFSYGVADPSTGDYKSQIESRLGDNVQGQYSLLDADGTRRTVDYDAGNNGFNAVVRKDPALIAAAPLITSPYAYSAPYAYGAPYSYGAPYSYGTPYSYGAPYGYASPYGFSNLAKFGALKYPSALPYGRIFL	CPR_RR-2	NO	81.1	7.5e-25	11500907-11501329	+	chr17.395	1	140
ApCPR72	GWHPABGR003889	MFAKFVVCLVFVGVASAGDFSSFSYGVADPSTGDYKSQIESRLGDNVQGQYSLLDADGTRRTVDYDAGNNGFNAVVRKDPALIAAAPLITSPYAYSAPYAYGAPYSYGAPYSYGTPYSYGAPYGYASPYGFSNLAKFGALKYPSALPYGRIFL	CPR_RR-2	1-17	80.8	9.2e-25	11509973-11512444	+	chr17.396	2	153
ApCPR73	GWHPABGR003890	MFAKFVVCLVFVAMASAGDFSSFSYGVADPSTGDYKSQIESRLGDNVQGQYSLLDADGTRRTVDYDAGNNGFNAVVRKDPALIAAAPLITSPYAPYGFSNLAKFGALKYPSALPYGRIFL	CPR_RR-2	1-17	82.6	2.8e-25	11521003-11523479	+	chr17.397	3	120
ApCPR74	GWHPABGR004110	MLIESYEISLPFNDVNVGKAPGGYSYNRFSGPVSGQIVEVKVPAAEGIPAQQHADYGYDHNTGKIHPDTSKYAHLKTVDYVAKPDYTYAYGVEDPHTGNLQNHKEQRDGDVVQGEYSLVEPDGSIRLVRYTADSKNGFQATVHKKAGGQAQQPVHYGHRKQEEDDSSDY	CPR_RR-2	NO	94.2	8.5e-29	4822290-4823713	+	chr18.143	4	169
ApCPR75	GWHPABGR004113	MLSDPTVLVFLALVSTVVAVPIGFGLHGGLSYAAPVAVHAAPVLHAAPVAVHAVAAEPVAYPKYAFNYGVKDPHTGDIKSQQEERDGDVVRGSYSLVEPDGSTRTVEYSADDHTGFNAVVHKSGHAVHPVAVAPVAHVAPVAHVAPVAHVAPFAHYAAAPAISLSHYGIH	CPR_RR-2	1-19	104.5	7.2e-32	4860880-4868727	+	chr18.146	5	170
ApCPR76	GWHPABGR004114	MERRGCYSVIANVTSLDGVPGLWFPGGCVGSYPTPDVIILDGVPGTYRFGYDIRDSQTGNIQYRGEERYPNGTVLGEYQYVDASGTTKHYRYVADKDGYRVSEVKYDNYQTAVEPFRPYDQSVEPSITWARPAIPKKKKPMNTLLDKMQVHKRPQEFNLIGPPSFPRTKDEKHYPNGTFVGKYAYVDDKGNPVQVKYYADDSSYGVELKSVKVLESSTKEPLLQATALDILGNKLEPFKVASDLLKINYRILGNEAISPYKYLNKEVGKIKSPKGDEGNSDYEVFYQKELSAPKKCNKDKVRLALVVLTLAACVYARLYAYYPPKHADLHPAHTYDHSAEYPHYEHHHISEDEPIDYYAYPKYVFKYGVNDFHTGDIKTHHESRDGDVVKGQYTVVEPD…	CPR_RR-2	NO	109.4	2.3e-33	4869861-4891649	+	chr18.147	9	437
ApCPR77	GWHPABGR004115	MRAQAEVCCPSRGVSRTLELVVEIKSAECLKRSPSAETVKNLLGQRSQIEKKMLMRVAVHGTHAMDPPKYTFNYGVADHSTGDVKSQHETRDGDVVKGQYSLVEPDGSVRTVDYTADSVHGFNAVVSKIGPNVHAPPPPVRNPVPVAAPVPMTPPVPVHVSDDRPFIQYPRKPIPVPVEVPNFYNQQIYPSPGPYLYPDDVPPQLPGYDGGDLEGFYAPPTQNQYY	CPR_RR-2	NO	111.5	5.5e-34	4895579-4903061	+	chr18.148	4	226
ApCPR78	GWHPABGR004118	MCISVSSNPVGSAEEDESDLVYRGYMKKMNSFQVVIFVAVCTAVSAGYIGNGYGGYGGYSGGDAGYGGAVGGYGGGHGADHGDYYAYPKYAFDYSVQDPHTGDHKTQWESRDGDVVKGAYSLAEPDGTTRLVEYTADKHNGFNAVVKRIGHAQHPQVYGKEYDSAGYYGYH	CPR_RR-2	NO	109.3	2.6e-33	5136016-5142962	+	chr18.151	5	171
ApCPR79	GWHPABGR004119	MKALDNCVARNHVDRMCLTINGPLMETGTTSYSGQVFTASCKTLQVILKEQPDAEHLVWNKNEKVQWISPIHGKPSYSFSYGVSDAHTGDIKTVWETKEGDTVKGHYSVLEPDGSMRTVEYSAGPKTGFTAVVNNEAGLTQLESTTKSVIEAKSMRDYGRYPDVSEDPDEDYYERKRTKYPYEMFKDYSLNKKPKHPLDLETSEFSHSINIKHPRDEFPESAATSHVGYGFDPNCKTKTRKESNEYKNNLYSNGAELELSKTKYPLFSPDLYNRDNFYKYGDLSGFDFEKTKPSSNYPYKSPKYEEVPMKPSSSIKYTFPVLPDMPEKYYLDDIPPRPKKKNRPYKVREPYPNDDLDDYILVPKKKYRPQKNVDTTDYRQEYEDDYEHPQYGGYDEPDD…	CPR_RR-2	NO	80.7	1e-24	5151145-5160377	+	chr18.152	4	432
ApCPR80	GWHPABGR004120	MEGSGSVFLLCAVISVVSAGLIAPHGALSTQSIVLGAPALGHGYTAGAPAYSYAAAPSYGYAAAPGYGRAAYGLGLGHSSVVAHAAPILRAPLASYGHAAAPVEVYAHPRYQFNYGVADGHTGDQKSQWEARDGDVVKGQYSLVEPDGTVRTVDYSADAHNGFNAVVSRSGHAAHPAGAVVAAPALGHGHYLG	CPR_RR-2	1-19	109.1	2.9e-33	5174924-5182780	+	chr18.153	5	193
ApCPR81	GWHPABGR004121	MKHQREWKYNMLSLRIPFISLQSTLRRSMQMLAYPKYEYEYKVDDPHTGDQKYQHESRDGDHVQGVYSLHEPDGSVRTVKYTADKKTGYILILAVAVAAVFCQDNAYLKKRLHQEQAKEYKHSYEHIHPSYPIRVPKEPAPINEEQYQTEPESNVYTNAPENHGHVYVHASENHGHVYEQAPENNDHVYEQSPENHRPAYSSQSIVHHPQPSHQDSEENKDERVSPVYQYVQEQNEEVNTHRPGPPKYQTVHYPVPVHHEAHSTKYTHKPQPHYAQSHEGFSFHRGVQLKQVPEHRPVEVPTYESHDEPIDYYAYPKYQYEYKVEDPHTGDNKFQHEIRDGDTVKGVYSLHEADGSVRIVEYSSDKHNGYVDILKEI	CPR_RR-2	NO	148.2	4.9e-45	5193584-5200749	-	chr18.154	4	377
ApCPR82	GWHPABGR004122	MILRKNVMYAVLHVLCFTVFVVAASADYGHGYGQGQGQGHGLAYSSQHVARHDGPAEVVHVKGDAKGYGHGHADYIDYYAYPKYDFAYEVKDPHTGDQKSQHESRDGDVVKGYYAFHEPDGSVRHVEYYGDKESGVHVCVQFKCMQKPLPFIILVAAIIALANALPQYGHDHHHGHAFSSQSIVLHAGHGHETHHAPAHYNTYDQHHQTQESGHGGHHEGHHAYPKYEYEYKIEDAHTGDKKYQHESRDGDVVKGVYSLHEPDGTIRVVKYVADKHSG	CPR_RR-2	1-23	134.3	7.6e-41	5204721-5217382	+	chr18.155	6	278
ApCPR83	GWHPABGR004124	MFQILLVAASFALSNALPQYGDDHHHGHAFSSQSIVLHGGHDHQTHHAPAYYDTHDQYYETHESGHQGHHEGQHVDYYAHPKYEYEYKIEDAHTGDKKFQHESRDGDVVKGVYSLQEPDGTIRVVKYVADKHNGFNAEVIREGHAVHVEPEHHHHQNY	CPR_RR-2	1-16	98.8	3.6e-30	5228922-5230648	+	chr18.157	4	158
ApCPR84	GWHPABGR004125	MFKIILMTAVFLLANALPQYGHGHDYPHGHAFSSQSIVLHAGHGHETHHAPTYHEAYHQHHQTHELGHEGDHEGHHIDYYAHPKYEYEYKVEDAHTGDKKYQHESRDGDVVKGVYSLHEPDGTIRVVKYSADKHSGDSAERNPIPEIVQQPHLCDRSAYDMKGQSLMCFIRFINFLEDSAERNPIPEIVQQPRLCDRSRMT	CPR_RR-2	1-23	82.2	3.7e-25	5237587-5247703	+	chr18.158	5	201
ApCPR85	GWHPABGR004126	MPAMATRAIMHRLIMKPIINTTKHTSQDRKDAMRDTTSTTMLIRTMPLFAIIYFVFIYAHPKYEYEYKIEDSHTGDKKYQHESRDGDVVKGVYSLHEPDGTVRVVKYSADKYSGFNAEVIHEGHAVHVEPEHHHH	CPR_RR-2	NO	91.1	7.5e-28	5253311-5254294	-	chr18.159	3	135
ApCPR86	GWHPABGR004127	MNFRHTIYKQVLLAKEDVERGFTKFSVLGLKIVTLMVLMSAVAAEHAFSSQHIHKHDGHHELVHHGHGHEHHDYYTHPKYEFEYKVKDPHTHDYKSQHETRDGDVVKGYYELHDPDGTLRHVDYHADKHSGFHATVKHSTHHIIPEHHHDQW	CPR_RR-2	NO	89.4	2.5e-27	5256987-5257763	+	chr18.160	4	152
ApCPR87	GWHPABGR004128	MVSVKVLLVVLLAAVIAAAYADHAFSSQHIHKHDGHHEPVHHGHGHEHHDYYTHPKYEFEYKVKDPHTHDYKSQHETRDGDVVKGYYELHDPDGTLRHVDYHADKHSGYFWLHLLVLYARSMPLALSISINMMGIMNSWITVMDMAYPKYEFEYKVNDPHTHDYKSQHETRDGDVVKGYYELHDPDGTLRNVHYHADKHSGGAKFSETNLQRLRNPYHRLYVILVIERLVLPKVKLPYGNIFFKGKNFVKVIFLIL	CPR_RR-2	1-21	137.8	6.7e-42	5259155-5276982	+	chr18.161	6	256
ApCPR88	GWHPABGR004129	MMDTMNLCITDTNTNTMTTMLTHPKYDFEYKVKDPHTHDHKSHHETRDGDVVKGYYELMEPDGTIRRVEYHADKHSGYA	CPR_RR-2	NO	62.3	3.5e-19	5280981-5282060	-	chr18.162	2	79
ApCPR89	GWHPABGR004130	MLVGWLWWKRGQLLPNTANQDKADTQPEVMFSYRKALYKLSDFQTDEGDALGAAIRSKMEKSYPRPWGGRPYNDSSVIEEISLDVDGALLGTGSDPHSAVVATEHAFSSQHIHKHDGHHELVHHGHGHHDYYTHPKYEFEYKVKDPHTHDYKSQHETRDGDVVKGYYELHDPDGTLRHVDYHADKHSGFHATVKHSTHHIIPKHHHHHW	CPR_RR-2	NO	89.4	2.5e-27	5288793-5299636	-	chr18.163	6	209
ApCPR90	GWHPABGR004131	MMLFGAVYADHAFSSQHIHKHDGHHELVHHGHGHEHHDYYTHPKYEFEYKVQDPHTHDYKSQHETRDGDVVKGYYELHDPDGTLRHVDYHADKHSGDLQNIINFKNLESSILVKNNVTHTFNQYINLLDVVTDCFHNRILLQKTTDPISFIDYMEYKFAL	CPR_RR-2	NO	76.2	2.3e-23	5300244-5302938	+	chr18.164	3	160
ApCPR91	GWHPABGR004134	MQSKVILFVALMGVVAAEYAHSSQYIHKYDGHHEPAYHNYGYGHGYDDHQDYYTYPKYEFEYEVNDPHTHDHKVQHESRDGDFVKGFYSLHQPDGSLRDVHYHGDKHSGVNRLVILFVVLVGAVAAEYAYSSQYIDKYDGHHEPVYHGGYEHGHDEHFDYYTYPKYEFEYEVKDPHTHDYKVQHESRDGDVVKGFYSLHEPDGTVRDVHYHGDKHSGVFNDPDCAAGFVQAVDSFNYVTVATLVLVFLVPGVGVFYFVLILVFWIGLQNI	CPR_RR-2	1-17	129.8	1.6e-39	5338439-5351197	+	chr18.167	7	270
ApCPR92	GWHPABGR004136	MFYRSNHTTITTIVLYCTDTDTRRSIGTLPWVVLLLALVGAVIAEHAFSSQHINKHDGHHELVHHGHGHEHHDYYTHPKYDFEYKVDDPHTHDHKIQHEKRDGDHVENVYSVHKDEDKHGRLACVKIILPIIIISYLSRMVTRGFTLPLSQVSDIITVFQSFINILYFNNLQFLYPTTFMLHILEVLLLLVALLGAVTAEHAYSSQHIHKHDGHPQLVHHGHKHYDYYTHPKYDFEYKVDDPHTHDHKIQHEKRDGHHVENIYSVHTKHKHGNSYASVKRYIDHVVPVKIHHHHH	CPR_RR-2	NO	53.1	2e-16	5362481-5368673	+	chr18.169	7	295
ApCPR93	GWHPABGR004138	MICKVAFLVALVGAVYAQHAMSSQHIYKHEGHAQLVHDGHKHYDYYSHPKYEFEYKVDDPHTHDHKIQHEKRDGHHVENVYSVHTKHKHGDSYASVKRYVDHVVPVVFLVALVCAVYAQHATSSQHVHKHEGHAQLVHYGHKHYDYYSYPKYEFEYKVDDPHTHDHKIQHEKRDGHHVENDYSVHTKHNHGVVFLVVLAGAVFAQSGYSGSHHQHKHEGHAELSHDGHKHYDYYSHPKYEFEYKVNDQHTHDQKMQHENRDGDHVENVYSVGIIVALVGAIVAEHAYSSQHFHKHDGHPDIVQHDNKRYDYHTHPKYDFEYTVHDPHTHDHKIQHEVRDGHHVENIYSVDTKYKHGISYASVKRYIDHGVVFVTMLGIVASEYAFSSQHINKYDGHHDL…	CPR_RR-2	1-17	102.5	2.9e-31	5382745-5407208	+	chr18.171	12	410
ApCPR94	GWHPABGR004139	MIVCLGVLVAVNARPFMEHYGHAFSSQNIELYTDDHHHHHEDHHHHHEIYHPIHIEHKHEEQKHEEHTHKEHKHKEHKHEEHKHEEHKHEEHKHGHKHEEYKHEEHKHEEYKHEEPKHEHKHEEHKHHKEHHKEPKKHEEHHEKHVEHHGHPKYAFDYKVEDTHTGDFKTHHETRDGDTVYGFYTVHEADGRTRIVEYTADKHNGVMEFKETLDSVMFTRLVLVLVIMTTTAPAKAMRIIT	CPR_RR-2	NO	71.3	6.7e-22	5420279-5427199	-	chr18.172	5	241
ApCPR95	GWHPABGR004140	MYSKIIALSAVLAVSAAGLVPQAHYNSAAAVSSQSIVRHDEQQVHAGPVAYNGAPVAYHAAPVHYAAQHEEFAHPKYDFSYSVADGYTGDNKSQHESRDGDAVHGEYSFVEADGSVRRVQYTADDHNGFNAVVSNSAPAYHAAHAPVLAHH	CPR_RR-2	1-18	104.5	7.1e-32	5434898-5436890	+	chr18.173	3	151
ApCPR96	GWHPABGR004141	MFSKIVALSAVLAVAAAGLLAEPHYSSAGAVSSQSIVRHDEPQLHAAPVAYHAAPVAYHANPIAYHTAPVAYHAAPVAYHTAPLAYHAAATHFSPANSVSSQTILRHDQPQTTKILTSAPIHYATPIAKVIAPAHKLLVSGHHEDEYAHPQYDFSYSVADGHTGDNKSQHESRDGDVVHGEYSLVEADGSVRRVQYTADDHNGFNAVVSNSAPAHHVAHAPVVLAHH	CPR_RR-2	1-21	113.3	1.6e-34	5438553-5439406	-	chr18.174	3	227
ApCPR97	GWHPABGR004142	MMDPQAGNGKWPAWVGATCSNIVRHDQPANLVAPIAKIAVAAPVAYHAAPAPIAYHAAPAALAYHAPIAKVLAHREDQEIAYPKYDFTYSVADNQSGDNKSQQESRDGDVVKGSYSFHEADGSIRTVEYSADDHNGNLQRFFRNNTAPRLPLPTSRLPALIKAVRSPILNPPLNPSHT	CPR_RR-2	NO	78.9	3.6e-24	5469997-5471183	+	chr18.175	3	178
ApCPR98	GWHPABGR004143	MYSKIVVLFTFVAVSQAGLLAAPVHYSTANAVSSQSIVRHDENAKLAVAAPLAYHAAPAVAYHAPTVAYHAAPAVAYNAAPAAVAYHAAPAAVAYHTAPAALAYHGAEEIAHPKYDFSYSVADDHTGDIKSQQESRDGDIVKGSYSLHEADGSVRTVEYSADDHNGFNAVVHNSAATAAPTYIKAAPALIKAVPALQYYHH	CPR_RR-2	1-17	106.9	1.3e-32	5474806-5475694	+	chr18.176	3	201
ApCPR99	GWHPABGR004144	MFNHNEDMFSKIVILCAFVAVSQAGLLAAPAHYSAAEAVSSQSIVRHDENANLAVAAPISYHAAPAVAYHAAPAVAYHAAPSVAYHAAPVQYSSAAAVSSQNIIRHNEPQAIHYSSPIAKVAVSAPIAYHAAPTAVAYHAAPAAVAYHGAEEIAHPQYDFSYSVADGHSGDIKSQQESRDGDIVKGSYSLHEADGSVRTVEYSADDHNGFNAVVHNSAATAAPAYIKAAPALIKAVPALQYYHH	CPR_RR-2	1-24	108.2	5.3e-33	5480412-5481748	+	chr18.177	3	244
ApCPR100	GWHPABGR004145	MFSKVVVLCAFVAVSQAGLLAAPVHYSAANAVSSQSIVRHDESARLGVAAPVAYHAAPVAYHASPVAYHAAPAAVAYRAAPVVRYSAPIAKVAAYQAEEIAYPKYDFSYSVADGHSGDIKSQQESRDGDAVKGSYSLHEADGSVRTVEYSADDHNGFNAVVHNSAATAAPAYIKAAPALIKAVPALQYYHH	CPR_RR-2	1-17	99.5	2.2e-30	5486107-5486942	+	chr18.178	3	191
ApCPR101	GWHPABGR004146	MFSKVVVLCALVAVSQAGLLAAPVHYSAADAVSSQSIVRHDESARLGVAAPVAYHASPVAYHAAPATVAYRAAPVVRYSAPIAKVAAYQAEEIAYPKYDFSYSVADGHSGDIKSQQESRDGDAVKGSYSLHEADGSVRTVEYSADDHNGFNAIVHNSAATAAPAYIKAAPAVIKAVPALQYYQH	CPR_RR-2	1-17	99.4	2.4e-30	5489562-5490666	+	chr18.179	3	184
ApCPR102	GWHPABGR004147	MPEYTRRQTIHRNKIIVRHEQPTNARFSVATPIAYRAAPAPVAYQAPIAKILSREDQEIAYPKYDFTYSVADGQSGDNKSQQESRDGDVVKGTYSLHEADGSVRTVEYTADDHNGFNAVVHNTAAKIAPTIIKTVPTLQYYNH	CPR_RR-2	NO	106	2.5e-32	5494312-5496264	+	chr18.180	3	143
ApCPR103	GWHPABGR004148	MPEYTRRQTIHRNKIIVRHEQPTNARLSVAAPIAYRAAPAPIAYQAPIAKILSREDQEIAYPKYDFTYSVADGQSGDNKSQQESRDGDVVKGTYSLHEADGSIRTVEYTADDHNGFNAVVHNTAAKIAPTIIKTVPTLQYYNH	CPR_RR-2	NO	106.4	1.9e-32	5500653-5502591	+	chr18.181	3	143
ApCPR104	GWHPABGR004149	MSEHYKGNMFSKVVVLCALVAVSQAGLLAAPVHYSAADAVSSQSIVRHDESARLGVSAPVAYHAAPLAYHAAPAAVAYHAAPAAVAYRAAPVVRYSAPITKVVAHQAEEIAYPKYDFSYSVADGQSGDIKSQQESRDGDAVQGSYSLHEADGSVRTVEYSADDHNGFNAVVHNSAATAAPAYIKAAPALQYYHH	CPR_RR-2	1-25	99.3	2.5e-30	5506321-5507356	+	chr18.182	3	194
ApCPR105	GWHPABGR004150	MFSKSTNARLSLAAPIAYRAAPAPIAYQAPIAKILSREDQEIAYPKYDFTYSVADGQSGDNKSQQESRDGDVVKGSYSLHEADGSIRTVEYTADDHNGFNAVVHNTAAKVAPAIIKTVPTLQYYNH	CPR_RR-2	NO	106.5	1.7e-32	5511435-5513190	+	chr18.183	3	126
ApCPR106	GWHPABGR004151	MYSKVVVLCAFVAVSQAGLLAAPVQYSSADAVSSQSIVRHDQPSNVVAPIAYRTAPAPSIYHAPIAKVLAREDQEIAYPKYEFNYSVADGHSGDNKSQQESRDGDVVKGSYSFHEADGSIRTVEYTADDHNGFNAVVHNTATKGVPTLVKAAPVLQYYH	CPR_RR-2	1-17	105.8	2.9e-32	5519950-5520579	+	chr18.184	3	159
ApCPR107	GWHPABGR004152	MYSKIIVLCALVAVSQAGLLAAPVHYSAANAVSSQSIVRHDESARLGVAAPVAYHSAPVAYHAAPVAYHAAPVAYHAAPAAVRYSSAESVSSQNIIRHDQPQAIQYSAPIAKVAVAAPVAYQAAPVLRYSAPVAKVVAHQAEEIAYPKYEFTYSVADGQTGDNKSQQEVRDGDVVKGSYSLHEADGSIRTVEYTADDHNGFNAIVHNSAPKVAATYVKAAPALIKAVPALQYYHH	CPR_RR-2	1-17	106.1	2.3e-32	5527571-5528584	+	chr18.185	3	235
ApCPR108	GWHPABGR004153	MILLFIYFVGVSRAVFVDPHNDYRTSSLSDENYSDGWKVVKTYHPPSSQYKIEEHVYPKYEFEYAVSDKITGDHKHQHETRDGDRVRGEYSLVEPDGSLRKVEYNADDHNGFKAVVSKSINKHGAHAVSVFGHTRHFYPVGHGVKINHFFPGKNYYHNYSEKVNEEIIQKGGKPVQEIQQEVEVKNDADNESKTIVIETENKVVQSEPQNVERTVDELETPVVNVELTKDAAVNVVPAVVTVMGNEDATKETNVVVPDDKLTEESSTPVQTQPNEDQKTKTEDSFQDSETASSYSHSRFYYAF	CPR_RR-2	1-14	94.2	8.6e-29	5534364-5538561	+	chr18.186	4	303
ApCPR109	GWHPABGR004154	MFSKVVLVCAIVAAAQAGFLHHAPAVSSQNIVHHEQTIHHEIPIHYTGGHGDRAGHAAASLGHAIAENHAAPAIYNIEAAPSVHAGSSYHAESSIQAGSSYHSGSLGHAGSAAHGGSIVHAAPTYHSGPAYHDAPAYNTAPVYHAAPAIHAAPAAHAGPAISAIHAHPKYGYSYSVEDPHTGDHKSQHETRDGDVVKGEYSLLQPDGSFRKVTYTADHHNG	CPR_RR-2	1-17	71.9	4.6e-22	5554086-5555824	+	chr18.187	3	221
ApCPR110	GWHPABGR004155	MKQAKCRNTACIKIAVITALVAFCQAGLIDEGQSHAVSSQNIVRHDESAHAQQNIAHFAPVLQHPAALIDHAPIVHSGPILEQTSYVHATPFVQHVAPAIHHGPVVSSLSVNQADHIEDQAPAKYEFSYSVEDPHTGDHKSHHESRDGDVVKGGYSLLQPDGSVRTVEYTADNHNGFNAVVHNSEPNPNAAPPSPTPSVHAAPVLHAAPTLIHTSPVVHTAPLVHTAPIVHATPVVHAGSLVHAVHAAPAHFITTQH	CPR_RR-2	1-26	100.1	1.5e-30	5558473-5573146	+	chr18.188	4	257
ApCPR111	GWHPABGR004156	MIAKVSVSCVPLFLLLVAVATAGIISLSGHGYAGEEHGHETIAYAPVAAVAPVAHYGGHEDEHVDYHAHPKYDYSYSVSDPHTGDHKTQHEARDGDVVKGEYSLLQPDGSFRKAHPKYDYSYSVSDPHTGDHKTQHEARDGDVVKGEYSLLQPDGSFRKVTYTADDHNGFNAVVHNTAPAHHEYH	CPR_RR-2	1-22	142.3	2.9e-43	5587258-5600827	+	chr18.189	5	185
ApCPR112	GWHPABGR004157	MIIVKFSLIIGIAVNGVSGAAYSKVYVQSGSEALPVEYIQYGIPSVSLAGTQIGQLTAGSVGQVVPVPSSSGLVAPCTMPCIYPGQVVSAVAPISASAPNIVSYRSSVPVVVPNKEETPGYEYSYVVYDENTGDHKSQYELSDGSTVHGEYSLLQPDGFVREVTYVADNTRGFNAIVKHFLPEREHKKKESNENTNQAQPCPEVKKDQPENTEDKQEKPTEENNQKLSKLVLANEEKMSIQKNDQKEPIEKNKSIKDINASKSKEEPVEKMAIKEKEPETDISKEIVNVALTKDIPKHQTEQPLIETPQHIKPAEMRESKPSPIDDKKDSVGDKREGELKDNTEVKDPKTEATPPLGLERTDIIVPYNDIIKCVEAAINGANKVPGASKSQSPLTYIVL…	CPR_RR-2	1-19	81.9	4.3e-25	5610156-5612210	+	chr18.190	4	403
ApCPR113	GWHPABGR004158	MFSKILAFSALLAAANAGLLGHGHAVSSQSIIRHDEVHHAPLAYAPVAHAAPVAHYAAPVAHYAAPVAHYAAPVAAHYDGHDEYSHPKYDFAYSVADPHTGDHKSQHESRDGDSVHGYYSLAQPDGSIRKVEYSANDHTGFNAVVHNSGPSVHPAPAPAHDYHHHY	CPR_RR-2	1-17	94.3	8e-29	5620976-5621996	+	chr18.191	4	166
ApCPR114	GWHPABGR004159	MSKIIAHFLFMIVFYAGLHECYNGIPSIHGVQRDEYHRANFYYVPVIHNPLITPYSSFVVQDDYRDNYAYPKYDFAYSVADPHTGDHKSQHESRDGDAVHGYYSLVQPDGSVRKVEYSADEHHGFNAVVHNSAPSVHPAPAYRHY	CPR_RR-2	1-21	91.7	4.9e-28	5627031-5636809	+	chr18.192	4	145
ApCPR115	GWHPABGR004160	MFSKIVAFSAVLAAATAAPYGHAISSQNIVHHELAHHVPFIPGIAVTRYAAYPKYDFAYSVADPHTGDHKSQHESRDGDAVHGYYSLVQPDGSVRKVEYSADDHTGFNAVVHNSGPFVHSAPAYHHY	CPR_RR-2	1-17	93.6	1.3e-28	5643820-5645016	+	chr18.193	4	127
ApCPR116	GWHPABGR004161	MFSKILALSALLVATNAAPYGHAFSSQSIVHHGDVYHGLLHYAPIAYYTAPISHYDGHDEYAYPKYDFEYSVADPHTGDHKSQHESRDGDSVHGYYSLVQPDGSIRKVEYSADDHTGYDF	CPR_RR-2	1-17	57.3	1.1e-17	5649103-5649810	+	chr18.194	3	120
ApCPR117	GWHPABGR004162	MFSKIVAFSALLAAANAGLFGHGHAVSSQSIIRHDEAHHGPLAYASIAHAAPVAHYAAPIAHYAAPIATYGAPLAAHYDGHDQYAYPKYDFAYSVADPHTGDHKSQHESRDGDSVHGYYSLAQPDGSIRKVEYSANDHTGFNAIVHNSGHSVHPAPAHGYHHY	CPR_RR-2	1-17	89	3.3e-27	5661402-5662265	+	chr18.195	4	163
ApCPR118	GWHPABGR004163	MFSKIVAFSALLAAANAGLFGHGHAVSSQSIIRHDEGHHAPLAYASIAHAAPVAHYAAPIAHYAAPIATYGAPLGAHYDGHDQYAYPKYDFAYSVADPHTGDHKSQHESRDGDSVHGYYSLAQPDGSIRKVEYSANDHTGFNAVVHNSGHSVHPAPAHGYHHY	CPR_RR-2	1-17	89	3.2e-27	5668354-5669310	+	chr18.196	4	163
ApCPR119	GWHPABGR004164	MFSKIVAFSALLAAANAGLFGHGHAVSSQSIIRHDEGHHAPLAYASIAHAAPVAHYAAPIAHYAAPIATYGAPLAAHYDGHDQYAYPKYDFAYSVADPHTGDHKSQHESRDGDSVHGYYSLAQPDGSIRKVEYSANDHTGFNAVVHNSGHSVHPAPAHGYHHY	CPR_RR-2	1-17	89	3.2e-27	5674998-5675980	+	chr18.197	4	163
ApCPR120	GWHPABGR004165	MFSKIVAFSALLAAANAGLFGHGHAVSSQSIIRHDEAHHGPLAYASIAHAAPVAHYAAPIAHYAAPIASYAAPVAGHYDGHDQYAYPKYDFAYSVADPHTGDHKSQHESRDGDSVHGYYSLAQPDGSIRKVEYSANDHTGFNAVVHNSGPSVHPAPAHGYHHY	CPR_RR-2	1-17	89	3.2e-27	5682009-5684215	+	chr18.198	4	163
ApCPR121	GWHPABGR004166	MFSKIASFGAFLAAAHASLYGHAVSSQNIIRHDGYAPLGHYGPAYGPLAHYAPAAYGGHYDGHDHYAYPKYDFAYSVADPHTGDHKSQHESRDGDSVHGYYSLAQPDGSIRKVEYSANDHTGDYRQPWTKDIIFYNKVLALCALVASTQAGHLGNGDYGAASQHNLGHHGAQFAGAGHSAYGHGSSLGYGGPLGLGGSLGYGGQYGRYGHGHGSTLGNAAPFGHVSPIGHAAPFVHAAPLAHNTQLGHAAPLAHTTPFGHGGPLVGAGANGHLGGYSGHGHEDYYAHPKYQYSYTVEDPQTGDHKSQHETRDGDVVKGEYSLLQPDGTIRKVSYSADDHNGFNAVVHNSGPGHDAYPSQDHHY	CPR_RR-2	1-17	172.9	1.7e-52	5691333-5695855	+	chr18.199	7	363
ApCPR122	GWHPABGR004167	MFSKVFALSAVLAAANAGLLPYHHASAVSSQSIVRHDAPAHYAPAHYAAPLLHAGPLVHAAPAVHAAPLVHAAPLAIGHGHDTYAHPRYDYAYSVADPHTGDHKSQHESRDGGAVHGSYSLVEPDGSVRKVDYTADDHHGFNAIVHKTPGVHPAPVVHAAPVVHAAPLVHAAPLAHYAVAPLAHGHHGLHY	CPR_RR-2	1-17	103.2	1.8e-31	5706669-5707516	+	chr18.200	4	191
ApCPR123	GWHPABGR004168	MADCSADKAEFRARVKDLNSVKKQFFLIQGKIEKLLVKNGEFKPEEQLQMRNQFDNLYTRVQIISDEIKIQRRKSLVLTVLLVVAKCQAIFPLFHHHHHPAFSHQELQKQDGPHHPVGIQHPIPIPIHHHVPFVQQQIPIHHDHYSFPEYKFSYAVHDHHTGDVKSQHEFRHGDLVKGGYELVEPDGRFRKVEYKADDHTGKSKNGQISATTYSRTHTHMFTITHKLIITPYSNQIHTLNLSLYEIKALLYNWHFAIIFIYFNTIIILNSYKNKLKIGMSYPSYEFEYKVDDPHTGDKKGHEEKREGDEVKGMYWLMQPDGRKRIVKYYADKKSGFHADVEYIGHAKHDKDHKSHHIPHYPDVEHKSIIIDYDKKHDEGGYKVEDHDDDIKDYHHDDKH…	CPR_RR-2	NO	134.4	6.8e-41	5719219-5757953	+	chr18.201	8	602
ApCPR124	GWHPABGR004169	MWFPVIAIFLLAVGALSHPPATSYQFRVDHHHKHGHHSLESHGHDDHKHHEYKDLHLGHKSSYPSYKYSYSVSDPHTGDKKAQTEVREGDRVKGVYWLVEPDGNVRTVEYTADDHHGFNAVVHHKRVHHHIIPHHDHHEYHHDHHH	CPR_RR-2	1-17	92.3	3.2e-28	5764002-5769284	+	chr18.202	4	146
ApCPR125	GWHPABGR004170	MIPVILIPLILAIPVATAYHDPDLNYHLSQVQKTQNCGTAGYAYPAPTLQLNTGDLKSSAAPAFITQSVTPLQYSTELTYQNAVPQVSYASPPTTYQTSANSNSYFVPTYSNNEFHGYATSAGLSSISSNGETTAPVATYAQAPILAKVTAAPLIAKFSITPVKTTYVSQNSIQSPQISYATGSSAKASLFSNTVQTGGPVVSQVFAAPAAGYATASSLKGQQAAQVASNSYSSGIQYNQVQAIAPSVQVQPALQYSAVTSSQGSSSAASQYFTSGQYPSVTQYSPGVSKYTQTVTQYAAPVTSYAQTVPHTSPAVSQYSAPQVTQYSGPQVAQYSTTHLTAPVTQYSSSITQHAAPTYQAYSAPSLSTYTAPAVSHYTGPVATSGTQYVRPSVERVST…	CPR_RR-2	1-18	34.9	6.1e-11	5803584-5810784	+	chr18.203	4	478
ApCPR126	GWHPABGR007095	MIAKLFILSCACAAVLAAPGLLGGVGYAAPITHAVAAPAYAHTIAAPAYAAPAYATSAYAAPAYATSAYAAPAYAAPAYAAHTYAAPAYTTHAVAAPAYTTHAVAAPAYTAHAIAAPVVKTVAAVRAEPVDPNPSYSFSYGVADPSTGDHKDAQETLENGVVHGSYSLVEPDGHLRKVTYTADKINGFNAVVERTGDAAHAVAAPVAKVVAAPAHVAVAAPIARYAVPAAHVGHPWR	CPR_RR-2	1-17	98.3	5.2e-30	10417219-10420054	-	chr24.336	4	237
ApCPR127	GWHPABGR007602	MSLKILCILASSVLAVSAWSLPFYPVPTAALRVTRFAAPPRQYRQPIEPAPEHEEQPWQRPKRGHDDYGHDSDHRGSGGVTGPVHTFVKTDKNANYKWGQPEGVPPHLLRQYLADQGPQAQVLPRPAHIPGAVPAPTRLYEEPQQAQREKEDYDPNPSYQFGFDVSDDQYTNYQNRKESREGNVIKGSYSVVDSDGFIRTVTYTADPKEGFKAEVQRQPTDIVVKIPTPKPQTVQHQVAPQPRPQQPPPEYYRYEQ	CPR_RR-2	1-18	88.8	3.7e-27	4694655-4732505	-	chr26.132	7	256
ApCPR128	GWHPABGR011089	MQPLRLVFQPTTISCLLALFASISADAPGELVYAPAYSLHTHAIPKYSFEYSVKDPSTGDNKAQWEKREGDGVKGSYSLVEPGGGIRTVDYWADGKSGFNAIIRREGPKVHPLTIRPIVKAPIYAPAVASLPIGHIAPIAPLAAAPVYGALSTASIHKVSLPTPALSVPIAPIVTAPAITPYAKTLVSAPLMPLPLLPNYHLPSLGSLGYMNKFISIERSFTPNTTCLLAFAAVISAYPPGSLPLAPVATIEERVPHYQFDYAVNDPSTGDNKAQWEQRLGDSVHGAYTLLEPDGNRRLVEYTADSLHGFNAVVKRTGPQIHSITPVITKVEPIAHIAPVAQYEHIAPVVEHVEEYAPAHITPVIPGPVITPVIETEPVVVPEHHVIPEHHVIPEHHFI…	CPR_RR-2	1-25	183.4	1.3e-55	4013858-4021729	-	chr34.96	6	451
ApCPR129	GWHPABGR011920	MILPILCVSLLTWPSSKCEPPVNSYLPPSNSGSGRPSTQYGSPQRGNGKDFGNNRPDQSGFGHSPQNNYLPPGQSSAMKSDTQYGAPLSGNFDQDSPHSQGRGTPSSQYGSPNKGIGQSSRPTNSQYSFPGGNGNSDLNNIDESKSNVQRPESSYGAPTSGVHSGNQESAGQEGPKFQGGFRGQPASSSSSYGVPGLDGSDNGRGQHFGDGDTNEPAKYEFSYDVDDSQTGTKFGHSEQRDGDLAIGEYNVVLPDGRKQVVEYEADYDGFKPQIRYEGTPQSGSPGENGAYQGSSSGNGFPGSNHGQSVSLGQYQDANTFPKSEVTQGYPSGPNVGSVNGNDQGYPRCSDGNNGGPQGRGCSEQGGSVERSRNGYGGSPRDDEGYPSGRPDGQIGTGY	CPR_RR-2	1-18	49.8	2.1e-15	6545434-6549881	+	chr36.215	5	398
ApCPR130	GWHPABGR013773	MSVIPITLTLIATANSAQETKWFVADQSAASESQIKNAIENKYDNTGPGAKTREYAYSTYKTLDDALIAFLDDPDTQLPEHDRERAMQKLLKSQPTRYQSQNIQRFYPKTVEEYNGHQKIETPFTGNKFSFPNNKAPSYFQDSPAYQGSDVPFFNTEKRPTEPLKLHQIRPVKGNPLSLAHYTRDDNPDGQLHSHPKYTFSYGVHNKDTGDSKTAQETRDGDTVRGYYSFLDADGKQRVVHYTAGDKTGFQATVQRGLNP	CPR_RR-2	NO	88.9	3.4e-27	700578-710951	-	chr40.32	3	260
ApCPR131	GWHPABGR014576	MAFGGKSGERNHEMRVECGPLTFFSPPLIACFLRRESGLYFSGLRGKRYHGKHAQSKDPRVCNRLSDIIIYTLTWQRLIIGFGRFVSVSNQAGHIKCIHCSLTSRFAQSFVTQRVHVYLAARIIAYTALPKRPSNRGIIATLDACVSDNIGEMIGGWCGVLIIAALAGMVVTEHAHSSQHIHKHDGHHELVTHGHHHEHHDYYTEPKYEFEYKIKDPHTHDYKSQQEHREHDAVKGYYELHDPDGTLRHVPYHADKHSGICLLGKSPKVSGSRTFITFSATYNYTLPGLSNNEKVLQRGYLPVIIGNKHIIHRKVAYQFRNKLTYNKTILPATFIKERVCQDDRMLLYFHKNTTQHILMKLYSNIAYTPEHIIYKNPVSVCPRLTSKPLNRSSKLLYNL…	CPR_RR-2	NO	109.4	2.3e-33	5856765-5886625	+	chr42.199	7	609
ApCPR132	GWHPABGR014577	MEVGVLIIAALAGMVVAEHAHSSQHIHKHDGHHELVTHGHHHEHHDYYTKPKYEFEYKVKDPHTHDYKNQQEHREHDAVKGFYELHDPDGTLRHVPYHADKHSG	CPR_RR-2	1-17	47.8	8.2e-15	5893578-5895198	+	chr42.200	3	104
ApCPR133	GWHPABGR014578	MGVGVLIIAALAGMVVAEHAHSSQHIHKHDGHHELVTHGHHHEHHDYYTKPKYEFEYKVKDPHTHDYKNQQEHREHDAVKGFYELHDPDGTLRHVPYHADKHSG	CPR_RR-2	1-17	47.8	8.2e-15	5895891-5898025	+	chr42.201	3	104
ApCPR134	GWHPABGR015964	MSIKATYVQPYAFTPRAPTEGNHANMKVLILAAILAVCRGAAGGLPLAAPYAYARPYGLAAPLAVARPAFAAPYAVGHAIAKVAAPVEEYDPNPQYSYAYDIQDALTGDSKSQQESRSGDVVQGSYSLVEPDGTRRIVEYTADPANGFNAVVHKEPVGGVVAKAVAAPAYIH	CPR_RR-2	NO	143.2	1.5e-43	10169101-10171996	+	chr46.247	3	172
ApCPR135	GWHPABGR015965	MPMDPPLKPTDYKYSYDIHDPTTGDYKTQREIRLGDVVKGAYTIIDPDGNKRTVEYTADAKHGFKAVVVAEPTNKFVPANPAPIQEIQEVPYVYRNFYHQNPPYKHTGGHRSNLNYSPTPAYIQSKNFGDQVSYFTPDNEINPERAHFDQGHYFLPATK	CPR_RR-2	NO	89	3.2e-27	10192570-10193379	+	chr46.248	2	159
ApCPR136	GWHPABGR015967	MAFKFVVLLCAVAAAQAGFIAPAAYTAHPAPLAYAAAPLLHAAPAASYVHAAPVAYHAPIAKIAAVAPVAKVAVEEYDAHPQYSFAYDVQDGITGDSKTQHETRDGDVVQGSYSVVDPDGTKRTVDYTADPHNGFNAVVRKEPLAHVAKVAAVAPIAKVAAPLAYAAPVVHAAPVVHAAPYAYSAPIYHH	CPR_RR-2	1-17	141.4	5.3e-43	10207989-10209387	+	chr46.250	2	190
ApCPR137	GWHPABGR015968	MAFKFVIFTCLVAAASAGILPVAPLTYAAPAYHAAPVAYAAPIAPVAKLAVEEYDAHPRYSFAYDVQDGLTGDSKSQHESRDGDVVQGSYSVVDPDGTKRTVDYTADPQNGFNAVVSKEPIAHVAKVAAVAPVAKIATPIAYAAAPVVHAAPIVHAAPISYSAPIYHSAPIYRSAPIYHH	CPR_RR-2	1-17	140.5	1e-42	10218197-10219474	+	chr46.251	2	180
ApCPR138	GWHPABGR015969	MAFKLIIFSCLVALVRGSVAPAAVAAPLIAEPVVAAAPVAARLEEFDPLPQYRFGYEVADSLTGDYKSQTEERNGDLVQGSYSLVDPDGTRRIVDYSADSVNGFNAVVRKEPLVAAAPAVLAEPAVVPARIAAAPVAARVAAAPVVAAPVARYTTAYTAPLGYAAYAAPVAAAYPAPAARLVAF	CPR_RR-2	1-17	134.5	6.5e-41	10219917-10221027	+	chr46.252	2	184
ApCPR139	GWHPABGR015971	MRLYERQERDERQDALIVVFICMMGVAAASVFAPLPLARVDPLPQYSYGYDVQDALTGDYKGHQENRNGDLVTGSYSVVDPDGTRRIVDYAADPINGFNAVVRREPLVAVAPARVVAPAPLVAPAPFVAPAPLVARAPVFVVLSCLIAAASAGFLPAVSYSSPLTYSTQAIHAAPLAYAAPVAKYAAPLPYATPIVKTAAIAPVAKVAVEEYDAHPQYSFSYDVQDGHTGDSKTQHETRDGDVVKGSYSVVDPDGTKRTVELHS	CPR_RR-2	NO	200.6	8.2e-61	10226435-10234096	-	chr46.254	3	264
ApCPR140	GWHPABGR015972	MAFKLVIFACLFAATHGSGVPAAIAAAPVVAAAPVAARIEEFDPLPQYRFGYDVADSLTGDYKSQQEERNGDLVQGSYSLVEPDGTRRVVDYAADSVNGFNAVVRKEALVAAAPAVVAEPAVVPARIAAAPVAAAPVVAARYAAAPALPAPVVAPARYTAPVVARYAAAPVATAPVFARYAAAPVVSAPYVAARYSLAAPVAAAYTAPVAAAYTAPVAAAYAAPVPATYTAPVAAAYTAPFAAAYTAPYATAYTAPVAAAYTTPIAAAPVAAAYSAPVAAPLTARAAPSAAPSPVAPTARAAPAKLESAPAGYRYP	CPR_RR-2	1-17	131	7.4e-40	10238685-10239791	-	chr46.255	2	316
ApCPR141	GWHPABGR015973	MAFKLVIFACLLAAAYGSGVPAAFAAAPVVAAAPVAARIEEFDPLPQYRFGYDVADSLTGDYKSQQEERNGDLVQGSYSLVEPDGTRRVVDYAADSVNGFNAVVRKEALVAAAPAVVAEPAVVPARIAAAPVAAAPVVAARYAVAPAVSAPVVASARYTAPFVARYATAPVAAAPVFARYAAAPVAAAPVATAPLVAARYSTPFVAARYAAAAPVAAAYTSPFATAYTTAYNGPVAAAYSAPITAAYNAPVPAAYTTAYATQVAAAYAAPVAAGYTAAAPITAAYAAPAAARLTAVPSVAPSPVAPTRVAPAKLVEPVAAGYRYL	CPR_RR-2	1-17	131	7.4e-40	10246411-10247543	-	chr46.256	2	325
ApCPR142	GWHPABGR015974	MHCLQFVVFACLVAATSAGIIPVGTYSYASPAYHTAPVAYASPIAKVAAVAPIAKYAVDEYDAHPQYSFAYDVQDGLTGDSKSQHESRDGDVVQGSYSVVDPDGTKRTVDYTADPHNGFNAVVHREPLAHVAKVAAVAPVAKIAAPLAYAAPVVHAAPIAKIAAPLAYSSPIYHSAPVYHSAPIYHH	CPR_RR-2	1-18	142.8	2e-43	10291896-10292459	+	chr46.257	1	187
ApCPR143	GWHPABGR015975	MHCLQFVVFACLVAATSAGIIPVGTYSYASPAYHTAPVAYASPIAKVAAVAPIAKYAVDEYDAHPQYSFAYDVQDGLTGDSKSQHESRDGDVVQGSYSVVDPDGTKRTVDYTADPHNGFNAVVHREPLAHVAKVAAVAPVAKIAAPLAYAAPVVHAAPIAKIAAPLAYSSPIYHSAPVYHSAPIYHH	CPR_RR-2	1-18	142.8	2e-43	10299172-10299735	+	chr46.258	1	187
ApCPR144	GWHPABGR018687	MNRKKTAAFSRIQSVTHLDPIPRALRSNDTAGGGRTLTLLLLVVTTALGQYEDFGGFEGFHHKALSHHQSLDEQHGEHHSQEYELDYHAHPKYSFDYSVKDPHTGDEKEHWETRDGDKVKGTYTLVETDGTKRVVEYEADDKNGFNAVVHKIGTPKHEEYHAKPAHEPAEYQHEYGQFDEGFAPVAGGFEH	CPR_RR-2	NO	102.8	2.3e-31	4031960-4045805	+	chr8.95	4	191
ApCPR145	GWHPABGR007531	MGGYFRHNVTCPARSMLALIKNSHQKFIVGTVKTGYDVGRSQKGLRGVICACCSLAALDGYSPQQDPDQFHIQTDEDDERYFLYQTKNGQYRKERRLKDGSVVGTTGWVGADGILRLQDYIADGDGYRIYKSKTVYVGQNRPISESLDIAKTAPTDPGYGVTPAPNNQRAHVPPRVSTTTEVPSYEPPHSYPSSVSITPAPASYTHPTVTPQVLISPNSIDSSNNEVGSTVPPTVSSEAPSTPSQFNYDPSNTNTIEEDYYASDSRRYDVYNPNSYRHADDWLRRQRSNVRVGNGYTPQFALYNGAALTKNGFQYYLPKQYHEEETKHLNDRTGSFGYIDPFGIRRVIYYNTAPGEGFQIRKNNRYVGHDATPYDPRPIN	CPR_RR-3	1-10			1623945-1629468	-	chr26.52	5	380
ApCPR146	GWHPABGR007791	MAAGPDPNVFQIDITPEEAQKYLNSPPFTSPQLAGRTAVLPLVKYSDPRFRTAEAGPTLGHYWKNGHEIENTDDYVEEATQYHGQDGLGAYAYGYETPESAKVENRVRSGDVNGEYVYKDGKNELIKVRYWADHDGFHQEDNLPKVELKQVEEAPDVREARIAHEKAWKEAAAAAAQQPDPQYTLKALPKDYYQQTLKALPSDYYQPQASEQQAAVVAAPSQYQNSQNREGKAYYDQGTYQFQTTTEPEPTGPPRGFFYSFTYPVSSIVHKSEASGVSPSYPVNNNNYNYNIFYIIFKGA	CPR_RR-3	NO			11391282-11399898	+	chr26.341	8	300
ApCPR147	GWHPABGR001315	MNTKERKDHCYKASNNTLRNINVFGKSVSKSVRKPEEFKHEICFQLQYASNYEFGYRVRDQHSGNYYGHHELQKDGQTNGHYHVLLPDGRMQKVKYYAGPGGFHADISYDHMKLS	CPR_NC	1-11			4493984-4494331	+	chr11.108	1	115
ApCPR148	GWHPABGR004185	MYGGGGFVVLVCLVALACCAPAGLDKGLRQLPALRHEEVHDEFGQYALRYITAENTVVSERGQLVPGINGGYVLEIEGQYQFEGDDGQIYVTRYRGGQDGFHVDAQQLPHPALIPPVVAAHTHNVICLWQFGHADRICGIWRTPPTSSHRTAPAGFVPQT	CPR_NC	1-19			6785596-6790069	-	chr18.220	4	160
ApCPR149	GWHPABGR004222	MELSAEDLAAKIQLPTQFRAKGPNVHRKIDLDQRPRGPIGNKDDPYFDPNEDPSYAFQFDTRTYSKNENADSRGDVTGHYSFVDDVGERHDVSYIAGRDTGFHVSSSHPDNPGLIGSPFHRAPLVRGETKSRGRTAVQRGLDGSYRTVNYIAGPGIGYRIIKNNKDAIPPYFPTIPSPYDPTFINAGSPAYSPAAPSSADTSADDIFKAPEGTAASGHVKPPLFQANDNERPDGSPGPITSSESGEDTSLSNGGGYNQPTFSQLPDDSGYVDEDTSSFGGKPTKGPGKPARPTNKPYRPQKNPYVPLKPFQTTQIKDDEDIDADKNTPDFAVGFDIENTKPDDIDIEEPKARTTIIRNVGDDYFGIPPGISVRAHVQSIDLYPFGAKPISPSEALENDKT	CPR_NC	NO			7918116-7922163	+	chr18.258	6	400
ApCPR150	GWHPABGR005799	MFVHSDKDILTLVICAAWLAVQGQGHNNPTTTPVPILKQINKQNDDGSYSYGYEAADGSFKIETKYPNGDVAGKYGYVDESGKLREISYGASSERGFEPQGAGIVVPPPTFHEPSNALTDGQEDDGQYREDPKIYEDPKYNGRQTSRQPVQEVKQFHRSSPPSEPEPQYQQYQSSFQSSFQPAQTQPQRYQPQSYQQYQPQPIQQYQPQPVQQYQPQPVQQYQPQPSPVRSQFSQQSNLFNQAPQQFPQEQRPQSQVYHQQPQFSYQAYTPQPYSQYQGQNYQGQNYNPFGGHPAQNIDPNTGSYTINYTG	CPR_NC	1-25			6760196-6767229	+	chr21.188	3	311
ApCPR151	GWHPABGR005802	MMVNDDGSFTFGYEAADGSFKEETRGTDCVVRGKYGYIDPDGNKREFTYVSGNPCDPNKPNEEDEPDVQAPESAERDDGVPNYPTRTAPRPTTPRPPTTFFQNDFRDADEDEVAEEPVQHIRQRVVQRPAPRRPAYQPQPIAITPRPLPVTTARALPPATTFRPQLVQVTPKPQIQYSPEPNYSPSPASIGTTARPGQIDFAAEFAKFHRDNQRPGTIVATGASPTKSTASVSGNPLYSTELVYDPSSGQYDTQLYQALPQTKGELNLNQRLQPYVAQQQVQPQRPFIPSPQIPSIPSSPAPLYRHQIQQAPQEAYQRQQSEQQFQNSQQLFAQQQQLQQSQLQRDRAAARAQAQRLAAQAQNQEAPAPQRATQAAQYYYVPRGAEQVSSGQIDAFLRG…	CPR_NC	NO			6832442-6834534	-	chr21.191	2	404
ApCPR152	GWHPABGR005803	MRVRIRVLCLLVATGMAAGARSRPRQQQPIDDPYDYEQQAPVQGGRGQVNDDGSFTFGYEAADGSFKEETRGTDCVVRGKYGYIDPDGNKREFTYVSGNPCDPNKPNEEDEPDVQAPESAERDDGVPNYPTRTAPRPTTPRPPTTFFQNDFRDADEDEVAEEPVQHIRQRVVQRPAPRRPAYQPQPIAITPRPLPVTTARALPPATTFRPQLVQVTPKPQIQYSPEPNYSPSPASIGTTARPGQIDFAAEFAKFHRDNQRPGTIVATGASPTKSTASVSGNPLYSTELVYDPSSGQYDTQLYQALPQTKGELNLNQRLQPYVAQQQVQPQRPFIPSPQIPSIPSSPAPLYRHQIQQAPQEAYQRQQSEQQLVATGMAAGARSRPRQQQPIDDPYDYEQQ…	CPR_NC	1-19			6835433-6849004	-	chr21.192	4	810
ApCPR153	GWHPABGR007504	MMGMILPLILSTATIKVPISNEEDQNVETTLVKKSDTTHKSSNYYTPEGSNIDSYLLPPDPHKPHEVLPDSVVTPATYLLPPSAERQTSYYYTATEPGEQSDWYPIIQTIPIKNQNLPPLKHDAFPILILNNNETKLENVRVGRVHSGEGQKLQKLSVRLEPPPVQNPYAFAAPSEQVEDSLDETNQPTPSNKFPYLDDYKETYHSVRVPKKYQLEQAEPTLALHLTPPKPLLTVQKTPTKLYPKKFSGGFKPIPIPIAQFAGNLPEAPIAKPVKYLKPFPNAEIDYYPKDSEDKKIYLYKQAEQKRKLKGEGEITQHELEAGEISEETISGPVAAEPETSETNYAYPRRNVYSAPLRQSPSAAPQQDNKYAAAPDGRTEFRMHGMKGPHSYQFGYDTG…	CPR_NC	1-16			864643-870272	+	chr26.22	5	452
ApCPR154	GWHPABGR007535	MKRLLSSAFVLTCFLLQTNCTDKYTDENRPYEFGFKIDGQQDRHEKKDKNGIIMGEFGFITADDVYHVTVYATDEQGRFKILSMKNIHLKDTKSVTSARQGHSLQIPSTHQVPAIQATTTTTSQPIKTVAQEFKPVSLEPPANSCSHCSLPTTSTAAPKPLLSLNRPNANIGYNTVGNGVGAYAAQKTQSQTSSVESNSFSSNVAIQQNSIPSLQNPVKSSQPTQNPVKSSQPNYGGVGLGLQQNSPSVLINKQDQAYHSVSEYQSYTTAGQNYPTIPGAQQTYGSQGINGGQEYIQTPKQNQKIPTFTAPGEQSYAQENQRNTLIQANNAQITQQPASGAQSYSNQGQNYAHKNNAEQENYSRINYPQGGGSQQNDQPNSASYQRNNPQEGQGQNILQ…	CPR_NC	1-20			1723270-1728151	-	chr26.56	3	618
ApCPR155	GWHPABGR010805	MIKKRKGREEAMSATKLFVCAFVVVCISIRQTSAAPAPQQEEYPPMPYEYKYDVEDPEKVLYFGANETGDAEGRVFGGYRVLLPDGRLMNVEYSVQGDSGFVPKISFENNANPFGKGK	CPR_NC	NO			5422987-5429315	-	chr33.138	3	118
ApCPR156	GWHPABGR011891	MSQRKRKQINIEEKSRIISKLENGISNKDLAKEYGVSRSTISTIWKEREKIQTLYDNNFLNMKRARTTKHKNIEEALLKWFKYQRANNVPINGLILQQKANDFAQHLLTIPSDDVTDDDGEDNISLAQLAQNLRPALSTPEAAEFIDVDMSIAICARATEDDIVRDIQEEDDEQEDSEEQFTVSTLNDVQCQNSGDWVANSWLLGIYFLISKCEDLMTKCMITLLGLLPLWLSATAQEYLPPKVGGGGLKKAIPEPTLPANYDFSYDVQDNAVSLDFGHNEKRKDDHASGSFHVLLPDGRTQLVEYEAGPDGYKPQVMYMGTATFPAAGSGDKFDGYHYNAASNRQSVRQAAPRGAPRQPPSSQPTPPVTHPTSGNATQ	CPR_NC	NO			5017835-5024213	-	chr36.182	6	379
ApCPR157	GWHPABGR014462	MNKCMLRDASDFLRSSKRVRRTGNARPMLSHTLLVLVAVVVTSGDVSHLETTTTEQPPPKPYVFSYTAGRYPGHVDREHTEVSDGSGVVRGKFAYVDPRNKIRSVEYVADQQGFHPVLSDVPPEHPADSESVALAKDRHFQLYAKIAQDHANYPHPDSEVTPRQSEAVAVAAAKHAQLFRVIAEQHARIAAEREALLREEEEKLHLQELGQ	CPR_NC	NO			2323116-2330536	-	chr42.76	4	211
ApCPAP1-B	GWHPABGR001839	MPFASPKNVIDTTLTDKQSTSTIAPDHDKTEDIYIPDEPYLAAVKNPSQHIDDFQPGEGTIQRFPLPITSDEEGGTPGRPGIDYPTLTTIPQTVFDCKTQRYKGFFADPETRCQVWHYCDLNGGQASFLCPNGTIFSQAGLTCDWWFNVRCASTTQLYVLNESLYKYILPHSPKFPEDFSGPLVDKYLTLKFKEMEEEFKKNKNKQTKTDKVESEDSDEKESDTKNEHEEGNSQNTVSEASVIVESVGASGKVERLNDE	CPAP1	NO			8642505-8647809	+	chr12.307	4	259
ApCPAP1-D	GWHPABGR002189	MSQQPIDYYHDLHLPHDPPLHPVFEHAPKTDFSCAGRHRGYYADVQSGCQAFHFCWRQRLVNTDLCTNGTLFNEQFQVCDHFYNVRCGSPLEDL	CPAP1	NO			4969474-4974303	+	chr13.229	3	94
ApCPAP1-F	GWHPABGR002463	MEGRRVCGLQVSHFGLLAVFMYLVDRSFGQALDDFVPGEDYPVFTEVPKGLSFTCDDKIPGYYADTETSCQVWHWCVPSIGGNEKYSFLCAAGTAFNQRTRVCDWFFKVDCQNSPGYYGINEDLYKDESGNYISGKK	CPAP1	1-29			14722979-14729275	+	chr13.524	4	137
ApCPAP1-B2	GWHPABGR003230	MEDISQSQLTVPVKVFMEILKIVESSIDFQCGPGTVYDPETEVCNYPQSTKRLECGGLSNDENEIDEIQQEFSASIITKVPIYNERTTVHQKIENDNTHENLINPITNKKQDLNNTTNTTVTSSSHSWNQYSSSPTIQPSPPTTNPQTSNTLHVTSDVGVPLNEKPNWQNNLCISDGFMGDYENCHKFYRCVRNQIGGFTKYEFSCSDFTVWDDDIQACNHPWAVRRSRCGKSGSNIDKKLGNQNETNVKETQSQIINKNDVTQTQLPTDHSNQLPQAPTTITDSSTKSSSSFYNNEDKYLTHINAQNSNQCTYSGFIGDPNNCKIFYRCVDNGKGGYTRYEFSCGEGTFWDQNLEACNHAWAVKHCGSEQSLQETEITSPSATKLSSSTIKPTQSYIT…	CPAP1	NO			14236822-14243901	+	chr15.433	6	1138
ApCPAP1-I	GWHPABGR003986	MHVRMRPAGGRQAFRSPPEYRAGGVRASTGQSLRDALRDTMSPVWLLLILLPVLGGAERFNCKTRILGAYYPDTKSGCKAFHVCVRVAGGGVRDFRFYCPPGTLFHQEAQTCTDGGDDDPLACPADIYDGQFDLYKIGSGFDTKKLSSPGNREEETEYPLQQAETGDRRLSQNNIGHNSQASDLRAAHSSDFFTGRRDRGRDEPIPQQQGPAAPQSPAPFAPQFPPASPVSSIPQAPPAAPRQSFRRPTTAKTTITQFTIPPSSPTQSSNPLQYETSKRKLTRKRPISTQNKITPTTFAPYVQSEQAFTESAQQNFNRRVSFQGRQTTLNLPPQFKEYKDEYVEVSRVTPKNNNIHSNKLTPPSLPQQPTNTKYNKKEGITEVYNYDTLSTPGLNTQKD…	CPAP1	NO			441918-452596	-	chr18.10	3	725
ApCPAP1-M	GWHPABGR004016	MFLLLPDFKEKGFTIMIFMLLTSELHFFINPVGKLLEKEYFVNGSNFNSMDLGFGRFTRLVIIKYKNVLRYRYLTGVGVSNNIHLRHSSQPHLHVVHPAERTRQWRKRGGRALQPDWVATTMYMAKKPVIVIRICGSRFGISLCISSISQAGMTAATGVGYCVTRWSPLFLDCTLPTIRQTAVIMPCYYKKKPRVDFLYISFFYFSLLLLFQYLDFDNLPETNFTCTGKVIGGYYADLETSCQMFHVCTVGQQDEPMDIKFLCLNGTVFDQETRVCERVDEVDCTKSEKFYSLNLELYGSTTPPIIQPEEPKPQTQPTEQTHPQTKPNQEQHDHSVNEASTITQDKTELHTQESSDSTEDPVQDIKKDVPKVPQMNIPVHIHFPSAENDEFTEEYHEDE…	CPAP1	NO			1903008-1908202	+	chr18.43	4	830
ApCPAP1-C	GWHPABGR004623	MEIKILHKVYHMCDGLGRQFSYTCPNTTLFQQRMLICDHWYMVNCSMSERDYKANLLIGQRDKPFVSDEEMGQRTPRPDILSVPLNNNYYDGLKEAEAKFPLHPGNSIVGIADTISVDEDNELDIAKQNYRPPTSWSTRKKIPEVEISTNDIDRTSRTVAQELEPTIRPVPTKADLNHRRSFNEPKRELSPPFQPTTTEVTVDEDQISTTESVYTFIKRFDPNSPGAIQTAITKSEILNLNKHLPEGQSSSEEDRSPRKNKNFSGNNLNDFKADNDKTFTEKTRFDTVNIKPNTEQPVVDEQHTVPVPERVLLPPKTEYSQIPSTTMGPPIYYEWRWAVPAFGLEPPKESNDTDSTTSQKPIPAGTNPFSAVTRYILPDEDATPKPRNVEYNISSYLVP…	CPAP1	NO			11538203-11551031	+	chr19.277	4	459
ApCPAP1-A	GWHPABGR005339	MCGDMGKAVLRALTGALLCGLVSDAAYLQRYEPYGLQYEQAVIRKPLREHEKPQDLRNVPGTPGVDFPIYHTVPETGFSCAHVPVHPGMYANVETGCQAYHVCHDGREGHQGASFLCTNGTLFDQAKFACDWWYNVDCSQAIEHYKLNADPLKNPYVPKRKPEPELVHEEPQQYHVPHGIFFRNV	CPAP1	1-25			24846470-24870739	+	chr2.698	4	185
ApCPAP1-O	GWHPABGR011378	MDMRYLASWATAQNGRGSQHLDHNGHGWDIRLAVPGDPGNDYPTLSSIPRTTFSCAGREPGYYADTETNCQVFRVCTIGSTYGFQSFLCPNGTLFNQAVFVCDWWMNVNCENTDQFVRNNNDKFENLRLGPQLMKDIKKMLTHPMRNPYDKIAMKSNYIVMQDYKPPAGQLFPNRALLAGPERATNMVYVPKQNLIQNDINRDTFSLGSTPEPKYTTIRPTTFRNIDTFQKQQFNGQYTQNNRLQSQNILTGNTISNGHTRQFSQFKNNDFINTNGKTQLSKQNNNQRNVQKSQRLTNPNNSGTIRTNNLQTHNRQQFNRQNNQYTVSKKSMPIKNAPTQTVQNYGIIQERLNANKTSLTQSPYELPEEIQNEVKQNVALVFSLLADSINKAKEYTSIA…	CPAP1	NO			12600252-12682691	-	chr34.407	48	2950
ApCPAP1-L	GWHPABGR011527	MPVLLALAAAQNGYEYNRPGKPFGPGFSSIRPGAGSSSSFPTTTSFAVGPQTDAYGSSTPGYSPGSSNYPTSHGYPGSTSQRPQPGLSGPQYSGQGGQIPSGPSTNYPGVPYQGSGGPSNNFAGRGPFYNGQGTRRPVGNYPGQGLTSGFPGSRYPGQSGTIGFGPGSHGIGSDDTGAYYNGDYSAIPGQPDIDYPIHSFIPHTSFSCNSQTYPGYYADVETRCQVFHVCANNKTYDFLCPNGTVFSQEVFVCIWWDQFDCNSAPSLYGLNANLYDYSIIGSSGSFPSSGFNRPQGPGSPFPGLRPQGLFNKYPSNSGPQGPISNYPRTSRPETSSNYPGSSGSYPGSSEPYSPSTSYPGNPVSQGPSNLYPGSNSQGNYPGSSSYPGSSGPHGPSTSY…	CPAP1	NO			4734272-4739562	+	chr35.164	2	471
ApCPAP1-K	GWHPABGR015770	MAESTKKIVIHGEQGVSGLKTPQTLNNLTSERPHKGGLVVGHGQGPRSYLIKTEEGGIVQRNRKDLIRNGQYNTVQTTCVFESDFGFKINCAFKKSGLFRVRNLGGVKAHASLGFSLGDELGFEQSLTNLDPSRRRSVSVKNGAPPNLVAGGSTTNTKQEKRGKQNRIMMRPMVPPASRPNQVAMDRLTSLHRRVSSTMQPIIVPAPAEAAVRVPGFTMAKPMPMGVPAFRPLPPKEDTLKVLPITSSTRKHYTPLQVPESKGPGLAYQSEILYPQSQNQISKMVSQMTAVQYARPMPKITPTPMFVHSPIYTAPNHVNHFVPMPIASPPTQALTIIQPPAFKQMPNIYTQSTSVQNTNPISNFIDPVPHQVHNIATNYVYNTKKVDDYNTITGYGDDT…	CPAP1	NO			1818895-1836404	-	chr46.37	8	903
ApCPAP1-J	GWHPABGR015808	MAGGWERTAIRELKNCNRYVVEVKLYDTVRTAELYVPSPSAESLQAIAEAMGAAGFEHYTEGKPLVKRLIPADSQPDLDVVEHQGVIGKAGVDFPAFPNIPNTGFDCKNAPTGYYADLETDCQVFHICDTSRKISFLCPNGTIFSQSHLICDWWFKVDCASSPALYESSAEYYSNEQKKSQKITHTLTKNHDLQQIGDSNIRSESRRSSINVPSTTERLQRHRQRLQTDTPFNIGTPRSFQGFNDFAPTQRTQATTALEKRRRNLVQLISNNFAGVKTTPTYSETTKATPNDYSFKEMQIAAESASFANNNNRQFLQDYHTKNYRPYPVYTPDTADTPRHKTKSNPNLTTLYDIRDKHIAQESQEVTKRPSLVSYTKSYTTYENHQPYTRPGVSLLKGF…	CPAP1	NO			3385670-3405307	+	chr46.78	4	1282
ApCPAP3-D2	GWHPABGR013565	MCPPVSRTKFILVIAGLTSCTQVEDPCKTKARVVADDKHCDKYWECDNGQSVQYDCPNGLVFAGKHRGVTEGCDYPWRSNYCEYPKVQTNPPIGVEHCDWLYGIFGHETSCTRYWTCWNGTATEQLCIGGLLYNENAHSCDWPENVDGCQKHPLCNEDPNGNVPLGKSCNRYWQCQGGYPRLQRCPAMLVFDRRSLRCVVPPTEECDIPTTTAPPPEEEQQQDTRQGQQSPQKRPSNDFQETQSRQRPRN	CPAP3	1-23			18206116-18231230	-	chr4.563	5	250
ApCPAP3-C	GWHPABGR013601	MNAVTILTVAQESFKCPDDFGFYPHHISCDKYWKCDNGVAELKTCGNGLAFDATDSKYLTENCDYLHNVECGERTQLEPPISTPHCSRLYGIFPDEAKCDVFWNCWNGEASRYQCSPGLAYDRESRVCMWADQVPECRNEEVANGFACASPGEVSNIGSFSRHAHPEDCRKYYICLEGVAREYGCPIGTVFKIGDADGTGNCEDPEDVPGCEDYYGDLDLKTIRKSELLAGLQSNGQTRTTQPKQLKPRPAKEN	CPAP3	1-11			19442558-19446199	+	chr4.599	5	254
ApCPAP3-B	GWHPABGR013603	MAFRSCVGVVFLACLLVLVSSAVPRGKKKPANPPARVIEESEKDAEITSSCPEDGFYADAEQCDKYYACQEGQITEKLCPDGMVFNDYNVQDEKCDLPFNIDCSQRPNLQTPIPSLHCPRKNGYFAHDDPKICGIFYYCVDGKFNMITCPSGLVYNDKTGICTWADEAKKEGCGADEVFQFQCPSVNESFALTHPRYADPDDCQYFYVCINGNTPRRSGCKLGQVFDDVNKRCEWARKVPECADWYKGQLTDAELDALENPPTLKPKPAGTQPSRRKPQRPHKGKAVEAPPADEE	CPAP3	1-21			19478363-19494062	+	chr4.601	6	295
ApCPAP3-A2	GWHPABGR013605	MKSLLFVAILAVCGLGQDFNCPEKSGFYPDPYQCDLYYKCSKGQSEAKLCPDGLVFLDENPSKEHCDIPSNVDCGDRKELQEPKPSTGCPRQNGYYKHPDPQACDKFYYCSDGVPNELPCPPGLYFDEETSNCDWKESVNRQCDKITKDVLDDGFSCPDGEVMGPNGRALPHPTFPHPEDCQKFYICRNGVQPQKGSCPSGKVYNEDNFMCDEPEKVTGCENYYEGQPLEKNKLPKKA	CPAP3	1-16			19540224-19561481	-	chr4.603	7	238
ApCPAP3-A1	GWHPABGR013606	MKVFIVLTAVAALASAQYKCPNKDGQYEDERQCDKFYECVDGVSTTKLCPDGLVFDPTIRKINKCDQPFNVDCGDRTELQPPKPNSLCPRRNGFFAHPDSSVCNIFFNCIEGDAIEVKCTAGLHFDEYSGTCVWPDSAGRQGCVEQEKKTKDGFECPKEQQVDAQGLPVAHPKFPHPNDCQRFYVCLNGIEPRDLGCQVGEVYNEESQKCDAPENVRGCEDWYKDSEEAAPGPKARS	CPAP3	1-16			19575836-19589564	-	chr4.604	5	237
ApCPAP3-E	GWHPABGR013472	MNRTFVIFACIFALAYAQSEYDDSEAESSQANSQYQQTSTNLVGACKELNERYAVPGSCDKYIECINGTAEEKLCPDGLRFNRNVNFNVYPCQYPNEVTCLERSALQPAQPTELCPHQFGYFRIGDAKNCSGFRNCVNGVGYDFVCPEGLAFSPDNYRCDWPDQVAECDAEAFLGFRCPEIPTSKELGAPAGYRFYRSDTNCQKYFICVDGNPRLLYCGGDSAFDELTSTCVSADEVSECPEELRTHAARTKEEEQQRLAKELEFSEIKAKRKLNKEENV	CPAP3	1-17			14664685-14675766	+	chr4.463	6	280
ApCPCFC2	GWHPABGR002117	MADSHQNSANHHFMQTCSIVLTLSLKGSRLIVFALVVVAIGQKYPAGVHPAVCPNYPFCDVQTLARHTPDGTPIPEWVRNPSILPAPVPNYYAAGSFAAPRYPADFPAALCPNYPYC	CPCFC	NO			1673046-1677300	-	chr13.147	3	117
ApCPCFC3	GWHPABGR002121	MFGKLFFLCAVAFAIAQQYPAGVHPAICPNYPFCDAETLARFTPDGIPIPEWYRNPALIPAPVPVPVVRAYEAPPAAAKYPADFDASKCPNYPYC	CPCFC	1-16			1962016-1965656	+	chr13.151	3	95
ApCPCFC1	GWHPABGR002123	MYGKLFIVFALAVVALGQKYPAGVHPAVCPNYPFCDAQALARHTPDGTPIPEWVRNPSILPAPVPNHYAAGSFAAPRYPADFPAALCPNYPYC	CPCFC	1-17			1992904-2001544	+	chr13.153	3	93
ApCPF	GWHPABGR002600	MLLLFCCAMVAVHGGALISPVYGAPYSYGSWNPYSSYPSTPALASQHSNTYRSPFNLGQVSTYSKSVDTPFSSVRKADIRVSNPGVAVSPAYSGFAAPYVSHVGLAAPLTAPVAKVATGLLGVAYSAAPAVSHMTYTNGLGLAYACVARTNGLIQMYSIFNYFTDYNESLPFSAVVIAHSDKFEDVYDYFRAVLQRNEKSERALQLTKDAVELNPANYTVWQYRRDLLQALDTNLRLELDYVESVIKSQPKNYQVWHHRRVLVEWLQDPSLELDLTGDALLQDPKNYHAWQHRQWVIKTFGLYDKEMDFVDNLIMEDVRNNSAWNQRYFVMNNHLGWTDMNVQKEICYTLEKIKFVKNNESAWNYLRGVLIHDKRGLSGNAVVMSFCEELYQNKCRSPY…	CPF	1-23			5162031-5184320	-	chr14.137	10	471
ApCPFL1	GWHPABGR002511	LIVTLCAIGLASAGNLFGGAPLAYSSHAIAAPAVFTKTITPAVSSVSGYSTHTASVGPISTYAAGPIVTKTYAAAPAVTTYGAAPALATYGASPAVSYASAPVVTKTITPAVSSVSSYSTHTAHGGAAYSAYSAPVVAKAIAAPAVTTYAAAPAFAAYGAAPAITAYGAAPAVTTYGAAPIVTKTITPAVSSVSSYSTHTAHGAPAVAAYSTPIVAKTIAAPAVSTYAAGPLVAKSYGALGYSTYGAPAYSTYGAPAYSTYGAPAYSTYGAPAYSTYGAPAYSTYGAPAYSTYAAGPLVAKSYGALGYSAYGAPGYSTYASSPLVTKTYAATAPVLKSTVAYSAGPVSYGW	CPFL	1-13			1451423-1452478	+	chr14.36	1	351
ApCPFL2	GWHPABGR002513	MCAAGIAAAGNLLHAAPVAYSSAPAVSSVSFTSHNTHSAPIATYAAGPVVTKTIAAPAVTTYASGPLVTKSFGPALTSYESAPVFTKSLSPAYSYQTISNSAPITTYAAGPSYTSYSASPVVAKTYSTAYSSPLLTKTIQPTVATYSAPAISAYHSAPVATYAAGPVFAKGYSAPAVTTYAASPLVTKTYGAPALTTYATSPVVAKTYGSSGLATYVSDPVVKSAVTYSAAPAVSHVTYTSLGTNYGW	CPFL	NO			1459440-1460186	-	chr14.38	1	248
ApCPLCP1	GWHPABGR018812	MEYLYPTVLIASPNVRFAFAVVLVASLAVVAFAKEEKGAPKAAEEKKQDKRGIYDLGNYGQGGYGGDEGHGYGGHEGIGLGGYEGGHDGGSSEGLNSGGYGHEYASAGGYGGGGDWRPIEDHGHHEHHEHVKTIEVIKKVPVPYTVEKHVPYTVEKKVPYEVKVPYPQPYTVEKKVPVTVKEYVKYPVYVPEPYTVEKKVPYEVKVHVDKPYEVKVKVPTPYTVEKKVPYEVKVPVPQPYTVEKKYPVPVKYEVKVPQPYEVIKKVPYEVKVPVDKPYNVYVPKPYPVPVEKPYPVTVHKPVPYEVKVHVDRPYKVEVEKPYPVPVKVPVPKPYEVIKKVPYTVEKKVPYEVKVPIDKPYPVYKEVQVPLVKEVPYPVKIHVPYYIKKEEEHHHHGWH	CPLCP	NO			9512193-9515329	-	chr8.230	2	398
ApCPLCP2	GWHPABGR012903	MAFVVNVLFLSALIYSSRAGLLHDSHDSYVSSAFSAPSASFGPPSNTYGLPNPDITEAHIGGPSNALLEESVVQHSSANLHGHGAILEEDVGGNFVGNGNLLAGGAGFIPEDQGSLLGGHGSIESGSGSFINGPGPEPIVSGPGALANGVELSGAEGGFADGGIAAASVGAPRVIGSSVSVGHPDHGATKYELQSVIQNVIRRIPVEVTRHIKLAVPHAVPVPVPHEVKVPVPQPYPVHVDVVKHVPYPVYKTQHVEVERPVPVEVVRQVPFEVIRKVPIPVERPYEVIRKVPVPIQKHVEVPVPVWKPYPLHIIKHVTHYKKKHCCWSREVKPCQIQSIVLILIVIRCTYYT	CPLCP	1-19			5558015-5559173	+	chr39.188	2	353
ApCPT2	GWHPABGR000077	MRAFVVLACVALAYGRPEPPVGYSYSAPSTKYSSSGSFGGSSISGGHRTVSIGGGHSGGLIGGLSGGSLSLGGGHSSGGLSLGGGGIGGGIGFGGDSGFGGGYAGGYSGAPLVQKHIYVHVPPPEPVEQRIPRIPEVAPPQKHYKIIFIKAPTPPTPLTPIIPIQPQNEEKTLVYVLVKKPEEQPDIIIPTPAPTQPSKPEVYFIKYQTQKEGGIGGGIGGGIGGGIGGGLGSGIGGGIGGGIGGGDIGGGSIGGGSIGGGDLGAIALGGGSGIGAGGHGGAEIAGDFGVSGGDEGAVEGGHGGATSTQYGPPGHVAGPLH	CPT	1-15			2933337-2935674	+	chr1.83	2	321
ApCPT1	GWHPABGR000363	MNYLILAAVLAVASGDVGLGYHYKVPQTSYGVPSYQFGESSSHHGSSSHGSSSGFNYKGHSSQSGYIGSTVSPTPSSGFVSHTTLSGAGQHTGHSQLSGSGVSGLYYPPKVVNTESKSNYYYPSSINIGSGATNLARPSYSTFTADSSHSLSPTYNEYQNQYLTTAAHKYQQYYIEQQPPQVYKHYFVHTAPEEPEVPKPRKSIVLPPAQKHYKIIFVNTPTETRTPQVIPVPQQHEEKTIVYVLSKKQDQPEDILVPKIENKPPTKPEVYFVKYKNKEDSQAVIDGIVNNYNKGQGQTVSFSGLDNAHSDGYASSGLQSFGSGTSGSFGSGSSGSFGSGSSGSFGSGSSGSFGSSSSGSFSGSNTHGAVGSYPIYSTGSHSVPSFSQGQYTEQISYSP…	CPT	1-15			13444312-13445920	-	chr1.400	2	489
ApCPT4	GWHPABGR009346	MAVCVASRPEPPSKYGPPSTSYGTPSGSYGPPAPQYGPPQQPIVHKHVYVHVPPPDNELPALRKPIYVPPPQKHYKIVFIKAPTPPTPTAPVIPVQPQNEEKTLVYVLVKKPEDQPDIVIPTPAPTQPSKPEVYFIRYKTQKQEGYPAAVPPAPQYGPPASEPSSEYGAPERLINEPLFLHISQLAIPTSIYYFKSFNPDLSLSASWSAHSVQPFALAAHGGFVYSASNDGGIRVWSSQGEKIKEFPPSDGDVVSLQIFNKQLFAGDEVGAVSVYENNEAKAKYYVLEEVKDICFNEPYLFTVRDLYVTVTEIKPEESKTRFITRFTMQGRAPLRIARSGLLFMARDGNNLQLHTSSIENEFKLLHEIKVSDMIVTSLTVTGDYAWTGGWDGYIRRWKM…	CPT	NO			13038782-13053640	-	chr3.407	7	441
ApCPT3	GWHPABGR010746	MKAFLVLAAVAALGSARPEAGYSYNAPGGGGLGGHGGLGGIGGGGLGGGHGGFSSGGGIGGGLGGGHGGFSSGGLSSSSFGGGFSSGGFSSSGGGFSSGGGFSSGGGIGGGIGGGIGGGIGGGFGGGFGGAPIVQKHIYVHVPPPEPEEQRPQVISGGAIPQKHYKIIFIKAPAPPAPVAPIIPAQAQNEEKTLVYVLVKKPDEQPDITIPTAAPTQPSKPEVYFIKYKTQKEGGGIGGGLGGGLGGGLGGGLGGGIGGGSLGGGISGGSLGGGISGGSIGGGISGGSIGGGHGGSLGGGISGGSIGGGISGGHGGSGVSTSYGPPGHSGPY	CPT	1-16			2438067-2439381	-	chr33.79	2	332
ApCPG1	GWHPABGR000646	MAKLLSVVLALISCTWGEPSIGYNYPSSLASQWQGYNAFSSGGPYTPVPVSPQTSEGYHVDPHLLEKIKHIILKDEIDNGPHEYSEEDGKIVGIEFFGIQQSIEVAQYHQTDENSDVENYSSHDSHGDFANSHSDYYYSGHPKSYQPPSNKYGSSSDESHQSSSYDVPIESSYDVAPHSGPESDSSLSYNNAPVLSVPPSSAPEHSIENHNSYNTLANVDGPPSNPGSSSSSYEEHHSVNTRKARRTVPFYSAPYRPVFNFRY	CPG	1-17			24199183-24204244	-	chr1.706	2	263
ApCPG2	GWHPABGR009670	MAKWIVALALIGCAVAEPPVGYSYSAPSSLYVVSGGHGSALSSGGHYSSVPVGHQTSEGYHIDPHLLEKVKHIVLKDEIHNQAYESASSSHGHGISSQYGVPSPVYGVPQERIVGIELDHIQQGIQVAQYHQAQEDYSGGYAGGYSGYSGYSGNGGYSSGGYSSGGYSSGGSISYSAPSHSYTTIGAPSGSYGVPSPSSSYGAPHH	CPG	1-16			23716905-23717782	-	chr3.749	2	206
ApCPG3	GWHPABGR002514	MFAKIFAVAVCLFGLANAGALYNSALNYAGRSGYGDYAGYGRYSGYGGYGSYGGYGAGLATSHTSVTKVIPADDTIYSGRLGAGYSGYGYGAGYSGLGERYGSLGYARGYGHLNAGYGGIGAGYYGAPAVSEVSVYRVHEAVPSDAYSYGGYKHAGYGKNLAWQ	CPG	1-18			1460882-1461603	-	chr14.39	2	164
ApCPG4	GWHPABGR002797	MFAILIFAVVGLSEAIFHKVEFSEEKTPYDYIRTRLDAIKTDPKTGLPISNSYEVEESEDYPEHYEGAASTVNLNTVTGIGGVGGAGGIGLNQGLGYGAIGLGGIGLGQGLGIGLGRVGGVGGLGLGAGSVGVGNGVGLINPGLIGGLGVGGIGLGGGYGGGFGGGLGGGLLYHPLISGQVGGGYVDKNAYDAAQKKGAGENVEKIEKKAEEETKHGQEGYQQAAAAAKAEKGESSFYKDEEAKKKAAGDEKFYEGGQKFDKQGANEEQVKKAKSHKKGHVSKGFKSSSSKNEEEKTESFYDEAHDEADHKVAGQNAGSFGENAQQGFKGAHEEKVLDANAQGKEGHHVSEHKIDDTKGNKGEFLQKGYKGGAEQLEKYNNLGAHSVHGHQEASGGYQQ…	CPG	1-15			13646849-13648973	+	chr14.355	3	408
ApCPG5	GWHPABGR003267	MITCIALALVACVYAEPPSGYNYNRPSGGISGGISGGLIGGGPYRAVSSGYQTSEGQNVDPQLLEQVRQILLKEEASSSSGFGGGISAPSSSYGVPSTSYGVPSARVVGLHLEGVRQAIQVAQYEQSGGSSGGYSGGIPSGSYGAPY	CPG	1-15			1605000-1606742	-	chr16.32	2	147
ApCPG6	GWHPABGR008021	MEYSGVVVTVLALIALTAASIGDNTLDGGDRVVLVAPVLAPPKESRTHATDRSRQFPILKLEDQGKEQHNRQKRHLHLKKSFLGGGGLSFGGGGGFGYGGGGGYPGGYGGYGGHGFQEPTKTIVVKVIKEHGGS	CPG	1-22			6447987-6448956	-	chr27.193	2	134
ApCPG7	GWHPABGR012905	MSIKAMQIASAGITDHPLVENRASVFLGFFAIVTAYPGIIHDETPQVEAKYDHHALIGESGHHHQVEHEHAKSHQSIKFEHFHPVPVYVKKEHSHLLKHPLEKGKSEQNLKLIHPETEHNHGGGLVLEDDRHNIEHHIASGFEHDGQEHSGIEHGGLEHGGLEHGGLQHAGIEHGGYEQGGYEQGGYEQQIGYEGYEGGEGLKSYAGLQHPEAGHYYAEHGQGLADSGEGYKYDSY	CPG	NO			5600155-5601428	-	chr39.190	2	236
ApCPG8	GWHPABGR017280	MPLDGSSNDGHDGNDVVQRNDVQHDVMMLLMKILEKKGGGAGFGGGAGGASDGKVKMIKDAQGSKMKTVDEGFKPIITADDFNKGEIYEGAVESRMNRKKFHKMKDAVNDTVDDNPWQ	CPG	NO			13986947-13991218	+	chr5.351	3	118
ApCPH1	GWHPABGR001121	MKFLITIALIAAVASAAVIKPTQLTGELAIIQEVIAAINSPSTDPATAAALEQMVLDLLGINPEPVAVGPAIVDTEPISVGPAIIDAHPIAIGPEIIDFPLPDDGAVSAPVDVAPVIVAPTPVPTQSSPLVQIIVNVNAASSDAVVAAPAVVPEVAQPEPIIIVDQAPIAPEPVIIVDQSPVAPEPVIIVESPTVVQPVQVVETPTVVEPVLVVDTPIVSPEPVIIGTPVLPSPAIVLPDTLN	CPH	1-16			12741756-12742487	+	chr10.387	1	243
ApCPH2	GWHPABGR001122	MKFLITIALIAAVASAAVIKPTQVTGELAIIQEVIAAINSPSTDPATAAALEQMVLDLLGVNPEPVAVGPAIVDTEPISVGPAIIDAHPIAIGPEIIDFPLPDDGAVSAPVEVAPVIVAPTPVATQSSPLVQIIVNVNAASSDAVVAAPAVVPEVAQPEPIIIVDQAPIAPEPVIIVDQAPIAPEPVIIVDQSPVAPEPVIIVETPTVVEPVQVVDTPIISPEPVIIGTPVLPSPAVVLPETLN	CPH	1-16			12751774-12752508	+	chr10.388	1	244
ApCPH3	GWHPABGR001440	MTALTRDGESFSWGWQLTPGPDSDTVGQYYVRLPQSKQHVNVAEETGNHDTITLDTNDGYHTHPGSFVLEDKTSQLMSKQFPQVQQAVSNGTRDISNLPYVNAHPSMDIYLLQNQLTLTSDQPLQFQFQSLPNQQHEIFQLPNTSTVQYPYIAQLYNIQTQHHLQSETKNDDDRTVNDDSIIYNKQGSKFHQRESVTDAKGENYLPINQVFKNNCTDDSAGLETTSKEIYSDMHKSKELFAEVPSYEIQNLDGDFGMRGTTKRPLSYRGAGINRLVESTQDLISNEDLIKINHAIEKQLNDQSDDIIKPKPRFNYRAQQSRGDFLKETWRKNQSVKDKIKEIFRSDIKPVENDNSHKEILEANSNHYKFTSPIVVTDTLYDSKDQIVDNIVSTMIPYIE…	CPH	NO			10947649-10954380	+	chr11.254	5	1075
ApCPH4	GWHPABGR002237	MDSLDMRMNTIEDELKLFKSDSDELAVLQNVVDKLKIDLNVRDQELLRNDLDIIGIPERSEESVLHIINLVGQKIGMKLDERDIVAARRVGSIVCTAILACANAAPSHFHPLTPVSVRTFGYHAALPAFSSGDIQAAAIDANVKYADLAQAAVDKARQFSEQAVENFNAKTYTNFAASQEKLNDAFWATEDKKWQTFDAIKSAEAQLDGALASSASALAKGSAVVLGSYVAPVASYSAVAPITPVVYSGYVAPAAKSYSTQYQSGISSVQGVNAAVAEANARAAEASLKAAEASAKSIESAKFEANKAFAAGLRATPFVAGTVGLTNAYLTPNVYSSVALGQPILDHTGQTYLNTLC	CPH	NO			7451117-7470429	+	chr13.282	3	357
ApCPH5	GWHPABGR002238	MRILILFTAILAYGNGAPSHLVHLAPLAVQTIGYHAAIPAFSSGDIQAAAIDGQVKYVDLAQSAVDKSREIADQTIENLNIKAYTNIAAEQEKLNEALWATEDKKWQTLDAIQTAQAQLDGALASSAPVLAKSAAVGSYVAGTGPYSAVASYSALPAISSGDIQAAAIDAHVKYADLAQAAVDNARQISEQAAESVQAQLDGALASNTAALAKSAIAGSYVNAVAPYSGVAPVGPAFYPGIVAPATKSISNQFLVQSHPATFNADANANAAEASIKAAEASMKAADLSVKSAESQKSDIEKSMKIAEASMVSGESQKSNIEKSMVMAEGSISSAESEKSNIEKSMMLAEGSMNSAESEKSNIDKSIIMAGASTSSAESEKSNIEKSINTAGISMSSFES…	CPH	1-16			7481781-7484199	+	chr13.283	2	495
ApCPH6	GWHPABGR002239	MRFLIAFVAILGYASASAIFPLAYGVNAGDAQAAAIDATVAAQDHARAVHEGQARAAEAAIQYNNEATRQVAETNRDLHETAYWNGVAATQNAVAAAQSHAAAASGVDAAVRAAHVAAAPLALPYAGSYAAPYVTPYAGALGLAAPYGYGIHGLGAYGLRAYGHGLHAW	CPH	1-16			7532262-7540916	+	chr13.284	2	169
ApCPH7	GWHPABGR002236	MRVLIFAAAVLASAAAAPSGALLAGAYSHGLLGHAGPLAVAHGAPLAVAHAAPYAVAHAAPLAVAHAIAPAAPTISPGDLQGAAIDAHVDASDHVRAAVDATRELHDQAAEIHGQAINAAEDHSWQAVDAVKTVEAQLDGAAAGVAPVLAKQLVGHAAPVVAAHGAYVAGPAAYAAGPVGYAAGPVGYAAGGLVAGHAAYAAAPAFAASKTVVSQSLSQTHPGAVVAHAPIAYAAPGLAAHGLAAHGYAAHGLAAHGLAHAAW	CPH	1-16			7442967-7443948	+	chr13.281	2	263
ApCPH8	GWHPABGR002240	MRFLIAFVAILGYASASAILPLAYGVNAGDAQAAAIDATVAAQDHARAVHEGQARAAEAVIQYNTEATRQVAEANRDLHETAYWNGVAATQNAVAAAQTHAAAADGVAAAVRAAHVAAAPLALPYAGSYASPYVTPYAGALGLATPYGYGINGLGAYGLGAYGLRAYGHGLHAW	CPH	1-16			7553046-7555449	+	chr13.285	2	174
ApCPH9	GWHPABGR010250	MGLIAAIIVNLLGGAVIYVSGGLLMPIIGPMLGFSSAGIAAGSIAASAQAFYGNLAAGSIISMMTSAAMLSPTP	CPH	NO			10571241-10571465	+	chr31.285	1	74
ApCPH10	GWHPABGR010251	MGLLAAIAVNVVGGAVIYGTGGLLTPLVAPMLGFSSAGIAAGSTAAAAQAYYGNLVAGSIVSQLTSAAMLAPTP	CPH	NO			10598136-10598360	+	chr31.286	1	74
ApCPH11	GWHPABGR012712	MVRDLDMILTVVFLTILSDIAQSSGVGHIEPVGVAPVVTAASSQYFERTYNRLVAASPPLLEPVAPVAPVVPIAPVAPSPPIFIPSVPNNVPVSVNPSSPSAPSPPNIAVAVATANAAAPVATILLPPYPFGFPPGYGFIAPEQQTTPFDVKPKELTTKPTTSRQTEPTTTEKEQETTPVPSSSDDSFVQALPSNDNINFKQYGLPLPQHPNQLPQQKPQPQPKQPWPQTQPRPQQQWVQQQKPNSQSWSQQQPNRGQWAQQYPHFHIHTHGKPQKLKTSVEVVPVPLAYITPPPINTHLPHRHIKVVKHIYGFVPEASAKIVIRPLKSSHKIRSVNGSTRYAAYKAPFSAKKDRLQAVQAINRNAEPTTFNPFIKPSTKPPRV	CPH	1-23			12012712-12013974	+	chr38.312	2	384
ApCPH12	GWHPABGR012716	MFSFKSIVLVGAVLIINVESSGVPAVAAVAAAPLVAPAHVGYAHAVPQNIPPYAAQVNVFNKALSPVFAAPAVAGPVAVATPFAAPIAGPLPAPYAAPLAGPYAAHPAAPLPAPLAAPLAAPFAASPYIAGPGPVIAAPYAASPYSLPATYAAPFPYGAAPLVRSPYGFAPAFVR	CPH	1-20			12035412-12036952	-	chr38.316	2	175
ApCPH13	GWHPABGR012719	MYKLVVLFSLVAMAVAKPSFVAPVTYTAVVPGVSSLSQYSTSVVHGSPLVEPTVYSSFVPALYPTLAQAPNSPAVVLDAHNGVPLDTPEVVAARAAHYQAKALSGFHHLRKRSVVAPVTYTSVVSPLGYSTPLVSTYSTPVVSPLSYSLYPKAFGVHPW	CPH	1-16			12079424-12079903	+	chr38.320	1	159
ApCPH14	GWHPABGR012722	MFKLIVVCAFFAAVAAKPGVLLSSPLSSLTSVVSPAVTTYSGQTTSIVHPSPIVYSEPWSFPHYIKKRSPQLPITYVAPNTYLTTNPLATTYSSPFYHTAPAITVPLTTHFIKKRSAPLFSTTYVAPTATLVPSAYTATGQFVPTSYLSSSLISKPLVYSTHFIKKRSASPQTAFITPSSFALQSRIDLKGAPWVSTYGSPLVYTTPVGSVAHVF	CPH	1-16			12102838-12103485	-	chr38.323	1	215
ApCPH15	GWHPABGR012723	MMKLVVLSCLMAAASAGIVAPISPIAAISPFAYSAPFFWNDNNYRGPLSLAPGQPANILGSDGRPLDTLEVNQDRAAHIAKSLGYHVLKKRSAALIAPVSSVGVAGASLISPATPITYTAPWAGARLAPISYTAPLFHW	CPH	1-16			12105505-12105924	+	chr38.324	1	139
ApCPH16	GWHPABGR012724	MMKLVVLSCLMAAASAGIVAPIAPIAAISPFAYGAPFFWNDNNYRGPLSLAPGQPANILGSDGRPLDTLEVNQDRAAHIAKSLGFHVLKKRSAAFIAPIATSYTSLITPGTRLAYTTPIATAHVAPITYTTPLVHW	CPH	1-16			12110893-12111303	+	chr38.325	1	136
ApCPH17	GWHPABGR012725	MFKLVVLSSVLALVAAKPSAVIPLGYHLAAPLAAPVIAGHAALAAPVVAAAPVVAAAPILGAHNYRGPLSLAPGQPANILAVDGRPLDTLSVNVDRAIHYTAKAVDHAGAHLLGKRSAPFLAPGLAWSHAARIDLPVARVIAPAHLAVAAPLGLAHAAHLGHHW	CPH	1-16			12117991-12118485	-	chr38.326	1	164
ApCPH18	GWHPABGR012726	MKQMVVLFALAAVACGSLVPLAQPPHHPAVVLDPHGRPLDTADVINARAVHLQAKALEYNAPWVHAAVAPVAYSVAAPIAPAVVVAPAAVSHQSRVDVRTSPAIVSHGIAAPVLAHSAVGLAGHGHWLKKRSLGHLAYSAPIIAPSAVSHQSRVDVISSPAVVSHAVATPLVAAPAVAVAPAVALAPAAVSHQSRVDVRTSPAVVTQSVVAPYAHGLLAAPVAHGLVAGPLAHGLVAGPLVRAGYLHGTPLAHSW	CPH	1-16			12162749-12163516	+	chr38.327	1	255
ApCPH19	GWHPABGR012727	MKTLVVFFAVTAVACGSLIPLAQPPHHSAVVLDPHGRPLETAEVINARAVHLQAKALEHDAPVVHTVVAPVAYSVAAPISHVAPTVYAAPAAVSHQSRLDVHTSPALVSHSVSAPVITYTAPLLAHSALDITEHGHLLKKRSLAAPAVVTHSVATPLVSHLVAAPAFAVAPAAVSHQSRVDVRTSPAVVAHAIAPVVGNVWDATVYGAHALSHGHLLKKRSLAAVVAPIVHTVPTAVSHQSRVDVISKPEVVAAPVTFAQVAPAVIATPAAVSHQARVDVLSTGAHVVPLAHSAVWSAPAAHWSHAGLLKALW	CPH	1-16			12171159-12172157	-	chr38.328	2	313
ApCPH20	GWHPABGR014323	MGISVVHRPITEWKGAAHISPTIKCSWGSCCSPVNTKKSTTSPILNNMIAFRTTAILLLAALASARPSDEWEPEGHSHTEHTKPYHVTVVKKIGVPVPHPIAVSVPQYVKIPIPHPYPVHVTVEQPIHVPVYKVVHQVVEKPVPYTVEKPVPYEVEKPYPVEVEKKVEIPIPKPYPVHVPVYKHIYHHKGGKH	CPH	NO			10314597-10318785	-	chr41.336	3	193
ApCPH21	GWHPABGR014599	MAPNVNSPNKNFQIRDTLPGFHEKKGIFLAATLCLAQASYYAGAPAPIQLSPDGKYVLDTPEVAHAKAAHYAAHAQASSGHGAWAPGAGYLGAGVAYGAGAHYGDGAPGAGLLKYGPAPLAHDGRVVDTPEVAHLKAAHISALSAAHASASHGALAHAGAHAPLAYAAPLGHGAGYGAGAGYAAGYGKWTGPQAHIQLTHDGQFVVDTPEVQHARASHLSQYAAAAHAAAAAPEESWAPHGHGWH	CPH	NO			7431398-7439053	-	chr42.227	4	245
ApCPH22	GWHPABGR017750	MSLSAILQDGRNSNIDEDNKRPKDLLPKLKDLTERIQLLSWALQQNIIDTHVKYTVTKSLEQINYKNRKGNIASDYLKCVEEIKLYEEKTDSISEEFKIFKEKLYKSYSIFEKLGVLAESKRILAQANHDFGRFVYQDAVLALKNLKKELNILKFEGNLAKALSNIYSQAENQLALYIAQLSVEWEDIFTWSKKKGLNYLTYSLSIQQSDPILLQKILNTLYVTERLNAEFCLFSHFFIEELLHNVIRHNCIIFTEDHIGAIVFNIKIDRRDYKQPNYQTIFNNLMAIFEFLHSTLGQQFEGGQTFIEIFADSIREKFFDRIIEDCIRNNLPSCESTYEHYKNIVIELDAFNKFLIDIKFVEIEKSPLNKYIDDTECVLYNKKCEKLLIDVRNLLTHSL…	CPH	NO			16715063-16724347	+	chr6.423	5	726
*: RR class, score and E value were calculated using tool on cuticleDB. NC indicates that only low calculated value was obtained (P>5.0E-7).

## Sheet: Supplementary Table S3
Table S3 Information on sequence identity and chromosomal localization of orthologous CPs between Antheraea pernyi and Bombyx mori
Gene Name	Blastp					Sequence similarity
	Chr	Description	Chr	Identities	E-value
ApCPR1	chr15.224	BmorCPR8	chromosome="17"	136/168 (81%)	6e-91	0.7968
ApCPR2	chr15.225	BmorCPR9	chromosome="17"	105/185 (57%)	8e-51	0.7284
ApCPR3	chr18.103	BmorCPR46	chromosome="22"	58/107 (54%)	2e-36	0.0947
ApCPR4	chr18.105	BmorCPR45	chromosome="22"	110/169 (65%)	6e-68	0.256
ApCPR5	chr18.106	BmorCPR44	chromosome="22"	95/114 (83%)	5e-70	0.4876
ApCPR6	chr18.107	BmorCPR43	chromosome="22"	99/130 (76%)	4e-74	0.8702
ApCPR7	chr18.108	BmorCPR42	chromosome="22"	77/176 (44%)	3e-40	0.2678
ApCPR8	chr18.109	BmorCPR41	chromosome="22"	74/123 (60%)	8e-42	0.4406
ApCPR9	chr18.112	BmorCPR41	chromosome="22"	56/82 (68%)	5e-36	0.1984
ApCPR10	chr18.113	BmorCPG21	chromosome="22"	190/275 (69%)	1e-100	0.41
ApCPR11	chr18.114	BmorCPR40	chromosome="22"	127/221 (57%)	2e-77	0.6892
ApCPR12	chr18.115	BmorCPR38	chromosome="22"	102/233 (44%)	2e-56	0.5455
ApCPR13	chr18.116	BmorCPR37	chromosome="22"	99/116 (85%)	5e-63	0.6954
ApCPR14	chr18.117	BmorCPR36	chromosome="22"	129/313 (41%)	8e-56	0.5689
ApCPR15*	chr18.118	-	-	-	-	-
ApCPR16	chr18.119	BmorCPR34	chromosome="22"	172/207 (83%)	2e-125	0.9227
ApCPR17	chr18.120	BmorCPR33	chromosome="22"	120/139 (86%)	4e-77	0.7975
ApCPR18	chr18.121	BmorCPR32	chromosome="22"	103/130 (79%)	4e-70	0.8428
ApCPR19	chr18.122	BmorCPR23	chromosome="22"	35/109 (32%)	4e-14	0.4496
ApCPR20	chr18.123	BmorCPR25	chromosome="22"	32/92 (35%)	1e-15	0.375
ApCPR21	chr18.124	BmorCPR26	chromosome="22"	65/116(56%)	8e-48	0.3699
ApCPR22	chr18.125	BmorCPR26	chromosome="22"	57/122 (47%)	1e-39	0.6512
ApCPR23	chr18.126	BmorCPR26	chromosome="22"	63/116 (54%)	3e-41	0.719
ApCPR24	chr19.113	BmorCPR5	chromosome="9"	56/101 (55%)	2e-34	0.6034
ApCPR25	chr21.189	BmorCPR54	chromosome="12"	97/112 (87%)	2e-60	0.2211
ApCPR26	chr25.173	BmorCPR10	chromosome="18"	220/281 (78%)	4e-137	0.8648
ApCPR27	chr26.53	BmorCPR52	chromosome="19"	29/73 (40%)	2e-12	0.3358
ApCPR28	chr26.57	BmorCPR23	chromosome="22"	93/104 (89%)	8e-71	0.9327
ApCPR29	chr26.58	BmorCPR24	chromosome="22"	84/115 (73%)	5e-60	0.8362
ApCPR30	chr26.59	BmorCPR25	chromosome="22"	79/106 (75%)	2e-55	0.8396
ApCPR31*	chr26.60	-	-	-	-	-
ApCPR32	chr27.251	BmorCPR1	chromosome="5"	174/192 (91%)	1e-133	0.8462
ApCPR33	chr29.95	BmorCPR6	chromosome="11"	64/129 (50%)	3e-43	0.6027
ApCPR34	chr30.163	BmorCPR5	chromosome="9"	57/100 (57%)	5e-35	0.6636
ApCPR35	chr30.164	BmorCPR4	chromosome="9"	60/103 (58%)	1e-33	0.633
ApCPR36	chr33.103	BmorCPR2	chromosome="8"	60/127 (47%)	5e-36	0.5685
ApCPR37	chr33.104	BmorCPR2	chromosome="8"	59/117 (50%)	5e-35	0.3271
ApCPR38	chr33.107	BmorCPR2	chromosome="8"	55/115 (48%)	3e-37	0.5613
ApCPR39	chr33.108	BmorCPR2	chromosome="8"	58/110 (53%)	7e-38	0.5733
ApCPR40	chr33.109	BmorCPR2	chromosome="8"	90/128 (70%)	1e-63	0.7586
ApCPR41	chr33.110	BmorCPR3	chromosome="8"	90/137 (66%)	4e-53	0.7956
ApCPR42	chr34.225	BmorCPR11	chromosome="19"	136/251 (54%)	9e-73	0.0739
ApCPR43	chr34.297	BmorCPR12	chromosome="19"	120/142 (85%)	3e-66	0.4844
ApCPR44	chr34.298	BmorCPR13	chromosome="19"	154/285 (54%)	6e-89	0.627
ApCPR45	chr34.299	BmorCPR13	chromosome="19"	151/272 (56%)	5e-87	0.5982
ApCPR46	chr34.303	BmorCPR16	chromosome="19"	102/155 (66%)	4e-71	0.5708
ApCPR47	chr34.304	BmorCPR17	chromosome="19"	137/165 (83%)	2e-83	0.7824
ApCPR48	chr34.306	BmorCPR18	chromosome="19"	90/186 (48%)	2e-48	0.2736
ApCPR49	chr34.308	BmorCPR19	chromosome="19"	135/179 (75%)	8e-98	0.7626
ApCPR50	chr34.314	BmorCPR52	chromosome="19"	100/160 (63%)	2e-58	0.6578
ApCPR51	chr47.243	BmorCPR49	chromosome="25"	82/92 (89%)	5e-59	0.8261
ApCPR52	chr7.187	BmorCPR51	chromosome="BHWX01000034.1"	74/108 (69%)	1e-47	0.4921
ApCPR53	chr11.89	BmorCPR145	chromosome="24"	225/455 (49%)	9e-115	0.596
ApCPR54	chr11.129	BmorCPR142	chromosome="24"	66/83 (80%)	1e-45	0.5797
ApCPR55	chr11.133	BmorCPR151	chromosome="24"	140/258 (54%)	2e-73	0.6067
ApCPR56	chr11.138	BmorCPR131	chromosome="24"	111/160 (69%)	8e-65	0.7344
ApCPR57	chr16.159	BmorCPR76	chromosome="21"	126/187 (67%)	2e-82	0.7594
ApCPR58	chr16.160	BmorCPR76	chromosome="21"	134/193 (69%)	6e-87	0.7513
ApCPR59	chr16.161	BmorCPR76	chromosome="21"	126/180 (70%)	9e-80	0.5887
ApCPR60	chr16.162	BmorCPR76	chromosome="21"	135/193 (70%)	4e-87	0.7513
ApCPR61	chr16.163	BmorCPR76	chromosome="21"	135/193 (70%)	2e-87	0.7565
ApCPR62	chr16.164	BmorCPR77	chromosome="21"	150/215 (70%)	3e-87	0.8073
ApCPR63	chr17.384	BmorCPR59	chromosome="4"	78/114 (68%)	4e-49	0.5616
ApCPR64	chr17.385	BmorCPR59	chromosome="4"	79/95 (83%)	4e-52	0.5236
ApCPR65	chr17.387	BmorCPR58	chromosome="4"	63/81 (78%)	2e-39	0.4223
ApCPR66	chr17.388	BmorCPR59	chromosome="4"	106/193 (55%)	4e-55	0.6376
ApCPR67	chr17.389	BmorCPR59	chromosome="4"	108/182 (59%)	2e-55	0.6066
ApCPR68	chr17.390	BmorCPR61	chromosome="4"	149/241 (62%)	5e-75	0.6749
ApCPR69	chr17.391	BmorCPR62	chromosome="4"	191/397 (48%)	1e-73	0.5995
ApCPR70	chr17.392	BmorCPR63	chromosome="4"	123/177 (69%)	7e-64	0.2695
ApCPR71	chr17.395	BmorCPR64	chromosome="4"	77/109 (71%)	7e-48	0.6115
ApCPR72	chr17.396	BmorCPR64	chromosome="4"	84/122 (69%)	4e-53	0.6561
ApCPR73	chr17.397	BmorCPR64	chromosome="4"	82/118 (69%)	1e-55	0.7857
ApCPR74	chr18.143	BmorCPR130	chromosome="22"	137/148 (93%)	4e-102	0.8772
ApCPR75	chr18.146	BmorCPR129	chromosome="22"	85/131 (65%)	3e-51	0.7
ApCPR76	chr18.147	BmorCPR128	chromosome="22"	95/133 (71%)	9e-65	0.2597
ApCPR77	chr18.148	BmorCPR127	chromosome="22"	95/214 (44%)	7e-41	0.4819
ApCPR78	chr18.151	BmorCPR126	chromosome="22"	111/144 (77%)	4e-63	0.7093
ApCPR79	chr18.152	BmorCPR125	chromosome="22"	215/372 (58%)	6e-129	0.6577
ApCPR80	chr18.153	BmorCPR150	chromosome="22"	125/175 (71%)	2e-76	0.7876
ApCPR81	chr18.154	BmorCPR123	chromosome="22"	172/292 (59%)	1e-95	0.4962
ApCPR82	chr18.155	BmorCPR121	chromosome="22"	75/122 (61%)	2e-44	0.3525
ApCPR83	chr18.157	BmorCPR111	chromosome="22"	102/197 (52%)	5e-51	0.5909
ApCPR84	chr18.158	BmorCPR111	chromosome="22"	91/180 (51%)	6e-44	0.4637
ApCPR85	chr18.159	BmorCPR111	chromosome="22"	60/77 (78%)	2e-40	0.3529
ApCPR86	chr18.160	BmorCPR108	chromosome="22"	79/103 (77%)	4e-44	0.5817
ApCPR87	chr18.161	BmorCPR108	chromosome="22"	76/104 (73%)	2e-41	0.3424
ApCPR88	chr18.162	BmorCPR121	chromosome="22"	43/56 (77%)	6e-30	0.365
ApCPR89	chr18.163	BmorCPR118	chromosome="22"	76/94 (81%)	2e-40	0.4976
ApCPR90	chr18.164	BmorCPR108	chromosome="22"	76/95 (80%)	6e-42	0.5
ApCPR91	chr18.167	BmorCPR117	chromosome="22"	78/109 (72%)	3e-42	0.4762
ApCPR92	chr18.169	BmorCPR108	chromosome="22"	60/84 (71%)	2e-28	0.2549
ApCPR93	chr18.171	BmorCPR112	chromosome="22"	52/84 (62%)	6e-25	0.1808
ApCPR94	chr18.172	BmorCPR124	chromosome="22"	43/67 (64%)	6e-27	0.3922
ApCPR95	chr18.173	BmorCPR103	chromosome="22"	121/222 (55%)	6e-61	0.6486
ApCPR96	chr18.174	BmorCPR103	chromosome="22"	165/237 (70%)	1e-98	0.8059
ApCPR97	chr18.175	BmorCPR100	chromosome="22"	109/146 (75%)	3e-71	0.6515
ApCPR98	chr18.176	BmorCPR98	chromosome="22"	152/255 (60%)	1e-87	0.6654
ApCPR99	chr18.177	BmorCPR98	chromosome="22"	177/257 (69%)	9e-116	0.7841
ApCPR100	chr18.178	BmorCPR97	chromosome="22"	140/200 (70%)	2e-91	0.795
ApCPR101	chr18.179	BmorCPR97	chromosome="22"	136/188 (72%)	1e-90	0.8051
ApCPR102	chr18.180	BmorCPR96	chromosome="22"	101/130 (78%)	2e-71	0.7126
ApCPR103	chr18.181	BmorCPR96	chromosome="22"	102/130 (78%)	2e-72	0.7246
ApCPR104	chr18.182	BmorCPR97	chromosome="22"	139/188 (74%)	4e-95	0.8163
ApCPR105	chr18.183	BmorCPR100	chromosome="16"	94/114 (82%)	3e-67	0.5746
ApCPR106	chr18.184	BmorCPR100	chromosome="22"	135/180 (75%)	3e-91	0.768
ApCPR107	chr18.185	BmorCPR98	chromosome="22"	192/255 (75%)	4e-128	0.8275
ApCPR108	chr18.186	BmorCPR94	chromosome="22"	145/305 (48%)	4e-78	0.6012
ApCPR109	chr18.187	BmorCPR93	chromosome="22"	139/235 (59%)	3e-86	0.628
ApCPR110	chr18.188	BmorCPR92	chromosome="22"	161/297 (54%)	3e-93	0.6721
ApCPR111	chr18.189	BmorCPR91	chromosome="22"	116/185 (63%)	1e-61	0.6667
ApCPR112	chr18.190	BmorCPR90	chromosome="22"	121/211 (57%)	2e-78	0.5799
ApCPR113	chr18.191	BmorCPR87	chromosome="22"	135/170 (79%)	1e-84	0.8588
ApCPR114	chr18.192	BmorCPR87	chromosome="22"	88/160 (55%)	7e-48	0.6543
ApCPR115	chr18.193	BmorCPR87	chromosome="22"	92/161 (57%)	7e-49	0.6481
ApCPR116	chr18.194	BmorCPR87	chromosome="22"	83/145 (57%)	1e-50	0.6173
ApCPR117	chr18.195	BmorCPR87	chromosome="22"	131/169 (78%)	4e-82	0.8402
ApCPR118	chr18.196	BmorCPR87	chromosome="22"	131/169 (78%)	1e-81	0.8343
ApCPR119	chr18.197	BmorCPR86	chromosome="22"	132/169 (78%)	4e-82	0.8402
ApCPR120	chr18.198	BmorCPR87	chromosome="22"	134/169 (79%)	3e-84	0.8462
ApCPR121	chr18.199	BmorCPR84	chromosome="22"	126/234 (54%)	2e-70	0.3951
ApCPR122	chr18.200	BmorCPR83	chromosome="22"	155/181 (86%)	1e-100	0.9036
ApCPR123	chr18.201	BmorCPR82	chromosome="22"	90/131 (69%)	8e-57	0.1815
ApCPR124	chr18.202	BmorCPR152	chromosome="22"	56/78 (72%)	3e-28	0.4582
ApCPR125	chr18.203	BmorCPR79	chromosome="22"	232/478 (49%)	3e-126	0.583
ApCPR126	chr24.336	BmorCPR74	chromosome="17"	78/109 (72%)	7e-46	0.5975
ApCPR127	chr26.132	BmorCPR78	chromosome="22"	109/180 (61%)	2e-60	0.4906
ApCPR128*	chr34.96	-	-	-	-	-
ApCPR129	chr36.215	BmorCPR140	chromosome="12"	196/490 (40%)	1e-58	0.5151
ApCPR130	chr40.32	BmorCPR66	chromosome="7"	130/241 (54%)	3e-80	0.6254
ApCPR131	chr42.199	BmorCPR108	chromosome="22"	71/101 (70%)	4e-35	0.1379
ApCPR132	chr42.200	BmorCPR108	chromosome="22"	71/101 (70%)	1e-38	0.7714
ApCPR133	chr42.201	BmorCPR108	chromosome="22"	71/101 (70%)	2e-38	0.7714
ApCPR134	chr46.247	BmorCPR73	chromosome="7"	132/150 (88%)	3e-87	0.7829
ApCPR135	chr46.248	BmorCPR72	chromosome="7"	76/158 (48%)	7e-43	0.5281
ApCPR136	chr46.250	BmorCPR71	chromosome="7"	152/191 (80%)	2e-81	0.8901
ApCPR137	chr46.251	BmorCPR67	chromosome="7"	136/181 (75%)	1e-93	0.8619
ApCPR138	chr46.252	BmorCPR70	chromosome="7"	135/201 (67%)	7e-59	0.8159
ApCPR139	chr46.254	BmorCPR69	chromosome="7"	101/146 (69%)	3e-61	0.4556
ApCPR140	chr46.255	BmorCPR68	chromosome="7"	199/340 (59%)	1e-56	0.7275
ApCPR141	chr46.256	BmorCPR68	chromosome="7"	203/347 (59%)	2e-59	0.7486
ApCPR142	chr46.257	BmorCPR67	chromosome="7"	136/186 (73%)	1e-88	0.8095
ApCPR143	chr46.258	BmorCPR67	chromosome="7"	136/186 (73%)	1e-88	0.8095
ApCPR144	chr8.95	BmorCPR133	chromosome="28"	130/154 (84%)	6e-94	0.7306
ApCPR145	chr26.52	BmorCPR149	chromosome="22"	194/282 (69%)	3e-141	0.5861
ApCPR146	chr26.341	BmorCPR148	chromosome="22"	233/329 (71%)	8e-150	0.6933
ApCPR147	chr11.108	BmorCPR139	chromosome="12"	29/60 (48%)	1e-17	0.2951
ApCPR148	chr18.220	BmorCPR47	chromosome="12"	13/41 (32%)	0.004	0.1634
ApCPR149	chr18.258	BmorCPR47	chromosome="12"	214/308 (69%)	9e-147	0.4735
ApCPR150	chr21.188	BmorCPR55	chromosome="12"	218/314 (69%)	4e-125	0.8057
ApCPR151	chr21.191	BmorCPH28	chromosome="12"	329/413 (80%)	0	0.7121
ApCPR152	chr21.192	BmorCPH28	chromosome="12"	353/511 (69%)	1e-180	0.4543
ApCPR153*	chr26.22	-	-	-	-	-
ApCPR154*	chr26.56	-	-	-	-	-
ApCPR155	chr33.138	BmorCPH5	chromosome="8"	83/107 (78%)	1e-65	0.8136
ApCPR156	chr36.182	BmorCPR139	chromosome="12"	128/158 (81%)	5e-89	0.3615
ApCPR157*	chr42.76	-	-	-	-	-
ApCPAP1-B	chr12.307	BmCPAP1-B	chromosome="6"	167/263 (63%)	1e-116	0.2288
ApCPAP1-D	chr13.229	BmCPAP1-D	chromosome="2"	75/94 (80%)	1e-50	0.7636
ApCPAP1-F	chr13.524	BmCPAP1-F	chromosome="2"	103/133 (77%)	3e-81	0.8696
ApCPAP1-B2	chr15.433	BmCPAP1-F	chromosome="2"	19/50 (38%)	9e-07	0.0456
ApCPAP1-I	chr18.10	BmCPAP1-I	chromosome="22"	430/756 (57%)	0	0.6564
ApCPAP1-M	chr18.43	BmCPAP1-M	chromosome="22"	359/692 (52%)	0	0.5241
ApCPAP1-C	chr19.277	BmCPAP1-C	chromosome="23"	325/465 (70%)	0	0.7173
ApCPAP1-A	chr2.698	BmCPAP1-A	chromosome="13"	158/184 (86%)	2e-124	0.9355
ApCPAP1-O	chr34.407	BmCPAP1-O	chromosome="19"	267/545 (49%)	5e-139	0.1477
ApCPAP1-L	chr35.164	BmCPAP1-L	chromosome="7"	242/422 (57%)	4e-120	0.576
ApCPAP1-K	chr46.37	BmCPAP1-K	chromosome="7"	559/814 (69%)	0	0.696
ApCPAP1-J	chr46.78	BmCPAP1-J	chromosome="7"	855/1287 (66%)	0	0.7669
ApCPAP3-D2	chr4.563	BmCPAP3-D2	chromosome="15"	220/242 (91%)	1e-166	0.8654
ApCPAP3-C	chr4.599	BmCPAP3-C	chromosome="15"	230/244 (94%)	3e-179	0.916
ApCPAP3-B	chr4.601	BmCPAP3-B	chromosome="15"	222/282 (79%)	2e-167	0.8615
ApCPAP3-A2	chr4.603	BmCPAP3-A2	chromosome="15"	210/240 (88%)	7e-159	0.9458
ApCPAP3-A1	chr4.604	BmCPAP3-A1	chromosome="19"	218/237 (92%)	2e-168	0.9662
ApCPAP3-E	chr4.463	BmCPAP3-E	chromosome="15"	192/274 (70%)	6e-150	0.8127
ApCPCFC2	chr13.147	BmorCPH1	chromosome="2"	64/93 (69%)	9e-47	0.5678
ApCPCFC3	chr13.151	BmorCPH1	chromosome="2"	55/93 (59%)	3e-41	0.7423
ApCPCFC1	chr13.153	BmorCPH1	chromosome="2"	58/96 (60%)	9e-39	0.7872
ApCPF	chr14.137	BmorCPF	chromosome="23"	118/145 (81%)	2e-78	0.2668
ApCPFL1	chr14.36	BmorCPFL4	chromosome="23"	117/307 (38%)	2e-28	0.5687
ApCPFL2	chr14.38	BmorCPFL4	chromosome="23"	138/278 (50%)	3e-31	0.5714
ApCPLCP1	chr8.230	BmorCPG24	chromosome="28"	315/393 (80%)	5e-161	0.8354
ApCPLCP2	chr39.188	BmorCPG8	chromosome="18"	206/356 (58%)	7e-92	0.6414
ApCPT2	chr1.83	BmorCPT2	chromosome="1"	213/322 (66%)	3e-87	0.8589
ApCPT1	chr1.400	BmorCPT1	chromosome="1"	243/521 (47%)	5e-112	0.5783
ApCPT4	chr3.407	BmorCPT4	chromosome="10"	150/163 (92%)	3e-92	0.3495
ApCPT3	chr33.79	BmorCPT3	chromosome="8"	103/103 (100%)	3e-51	0.8206
ApCPG1	chr1.706	BmorCPG14	chromosome="10"	62/137 (45%)	2e-28	0.3579
ApCPG2	chr3.749	BmorCPG14	chromosome="10"	145/208 (70%)	3e-73	0.8558
ApCPG3	chr14.39	BmorCPG23	chromosome="23"	93/214 (43%)	2e-19	0.5509
ApCPG4*	chr14.355	-	-	-	-	-
ApCPG5	chr16.32	BmorCPG20	chromosome="21"	107/156 (69%)	3e-53	0.8113
ApCPG6	chr27.193	BmorCPG10	chromosome="5"	56/110 (51%)	2e-21	0.2298
ApCPG7	chr39.190	BmorCPG9	chromosome="18"	170/215 (79%)	3e-111	0.7741
ApCPG8*	chr5.351	-	-	-	-	-
ApCPH1*	chr10.387	-	-	-	-	-
ApCPH2*	chr10.388	-	-	-	-	-
ApCPH3*	chr11.254	-	-	-	-	-
ApCPH4	chr13.282	BmorCPH3	chromosome="2"	103/215 (48%)	3e-41	0.3923
ApCPH5	chr13.283	BmorCPH3	chromosome="2"	81/174 (47%)	1e-32	0.3227
ApCPH6	chr13.284	BmorCPH4	chromosome="2"	113/170 (66%)	1e-39	0.7529
ApCPH7	chr13.281	BmorCPH2	chromosome="2"	170/261 (65%)	2e-61	0.6818
ApCPH8	chr13.285	BmorCPH4	chromosome="2"	115/175 (66%)	2e-40	0.76
ApCPH9*	chr31.285	-	-	-	-	-
ApCPH10*	chr31.286	-	-	-	-	-
ApCPH11	chr38.312	BmorCPH22	chromosome="11"	193/445 (43%)	5e-66	0.542
ApCPH12	chr38.316	BmorCPH19	chromosome="11"	50/67 (75%)	8e-19	0.7416
ApCPH13	chr38.320	BmorCPH9	chromosome="11"	53/134 (40%)	1e-15	0.4667
ApCPH14	chr38.323	BmorCPH12	chromosome="11"	95/237 (40%)	6e-36	0.595
ApCPH15	chr38.324	BmorCPH11	chromosome="11"	89/141 (63%)	1e-55	0.766
ApCPH16	chr38.325	BmorCPH11	chromosome="11"	90/141 (64%)	7e-56	0.7589
ApCPH17	chr38.326	BmorCPH9	chromosome="16"	104/175 (59%)	5e-57	0.6971
ApCPH18	chr38.327	BmorCPH8	chromosome="16"	182/261 (70%)	3e-99	0.7811
ApCPH19	chr38.328	BmorCPH8	chromosome="16"	116/198 (59%)	1e-58	0.5772
ApCPH20*	chr41.336	-	-	-	-	-
ApCPH21	chr42.227	BmorCPH11	chromosome="11"	25/69 (36%)	0	0.2311
ApCPH22*	chr6.423	-	-	-	-	-
*:Genes with low sequence similarity and sequence consistency with CPs in the whole genome of Bombyx mori.

## Sheet: Supplementary Table S4
Table S4 Orthologous groups of CPR RR-2 genes between Antheraea pernyi and Bombyx mori.
Group	Antheraea pernyi	Bombyx mori
1	CPR57, 58, 59, 60, 61	CPR75, 76, 138
2	CPR64, 65, 66, 67	CPR58, 59
3	CPR71, 72, 73	CPR64, 134
4	CPR98, 99, 100, 101, 104, 106, 107	CPR95, 96, 97, 98, 99, 100
5	CPR95, 96	CPR101, 102, 103, 104, 105
6	CPR113, 117, 118, 119, 120, 121	CPR86, 87, 88, 89
7	CPR86, 87, 89, 90, 131, 132, 133	CPR106, 108, 110, 119
8	CPR83, 84, 85	CPR107, 109, 111, 120

## Sheet: Supplementary Table S5
Table S5 FPKM values of cuticular protein genes in six tissues/organs of Antheraea pernyi.
Gene Name	Ep	He	Mg	FA	MA	PG
ApCPR1	0	0	0	0	0	0.863984
ApCPR2	0	0.058466	0	0.345834	0	0.375659
ApCPR3	14368.9	9.33606	12.4959	0.124156	0.344108	780.212
ApCPR4	4.47359	0	0	0.117374	0.131513	1.35611
ApCPR5	0.652841	0	0	0	0	0.505166
ApCPR6	215.382	0	0.854981	0	0	491.258
ApCPR7	1.91391	0	0	0	0	0.206144
ApCPR8	6.40187	0	0.586289	0	0	103.923
ApCPR9	0.650565	0	0	0	0	10.6548
ApCPR10	4471.68	2.77764	0.722032	0	0	543.007
ApCPR11	2649.35	1.35967	0.342881	0	0	21.925
ApCPR12	3039.76	1.64303	0.685206	0	0	181.975
ApCPR13	148.63	0.118574	0.940843	0	0	22.5646
ApCPR14	136.999	0.090341	0.624795	0	0	2.15149
ApCPR15	0.67197	0	0	0	0.053795	0.02873
ApCPR16	331.011	0.106282	10.1256	8.34116	8.62524	59.6085
ApCPR17	13.9604	0	0	1.30524	0.688045	27.5575
ApCPR18	106.53	0.103838	0	0.915508	1.67721	281.955
ApCPR19	17.9799	0	0	0	0	5.82375
ApCPR20	2.39365	0	0	0	0	0.571243
ApCPR21	8587.81	4.52344	0.999302	9.18079	0.143885	137.997
ApCPR22	44.0159	0	0	0	0	11.396
ApCPR23	792.08	0.578924	0.129562	0	0	16.5977
ApCPR24	922.026	0.407606	0.226979	0	0	84.239
ApCPR25	16.4479	0	0	0	0	8.01638
ApCPR26	23.2348	0	0	176.437	496.143	14.4311
ApCPR27	0	0.316686	0	0	0	0
ApCPR28	13.8053	0.105476	0	0.124802	0	9.18852
ApCPR29	0.093127	0	0	0	0	0
ApCPR30	0	0	0	0	0	0
ApCPR31	63.5714	0.172144	0.610119	0.092973	0.066431	2.52587
ApCPR32	229.69	0.918372	0	0	0	8.14811
ApCPR33	1.48222	0.107322	0	3.38317	3.96533	5.83784
ApCPR34	74056.4	38.3504	51.7684	0	0	3052.58
ApCPR35	13632	9.70141	5.02368	1.30444	1.91053	2588.58
ApCPR36	11449.3	4.3604	1.45799	0	0	256.269
ApCPR37	15868	10.4114	3.04263	0	0	317.143
ApCPR38	77874.6	42.2607	11.4368	0	0	1037.19
ApCPR39	41030	22.1765	6.84928	0	0	820.533
ApCPR40	36188.1	22.3262	10.7238	0	0	2706.24
ApCPR41	3316.71	2.09372	62.0444	0	0	2069.86
ApCPR42	0.352852	0.150498	0	0	0	0
ApCPR43	0	0	0	0	0	0
ApCPR44	0	0	0	0.705864	0.214159	0
ApCPR45	0	0	0	0.325919	0.226763	0
ApCPR46	0	0	0	0	0	0
ApCPR47	0.208239	0	0	0	0	0
ApCPR48	0.145693	0	0	0	0	0
ApCPR49	74.3205	0	0	0	0	109.538
ApCPR50	0	0	0	0	0.197737	3.09827
ApCPR51	0	0.215868	0	0	0	0
ApCPR52	18.2819	4.3651	1.29439	0.359471	0.32814	28.1771
ApCPR53	0.114026	0.021208	0	0.163156	0	0
ApCPR54	0	0.292122	0	0	0	0
ApCPR55	0.084579	0	0	0.754858	0.577752	2.23467
ApCPR56	0.166191	0	0	0	0	4.20375
ApCPR57	0	0	0	0	0	0
ApCPR58	0	0	0	0	0.17096	0.086351
ApCPR59	0	0	0	0	0.331051	0
ApCPR60	0	0	0	0.347375	1.25856	0.247982
ApCPR61	0	0	0	0.403654	2.13067	0
ApCPR62	0	0.056296	0	0	0	0
ApCPR63	2.46406	0	0	0.244319	0	1.64623
ApCPR64	2.35463	0	0	0	0	22.5337
ApCPR65	1.34452	0	0	0.301821	0.178211	3.6259
ApCPR66	7.87906	0	0	0	0	21.0354
ApCPR67	5.12708	0	0	0.075827	0.427542	17.8955
ApCPR68	0.050108	0	0	0.436111	0	0
ApCPR69	0.105104	0	0	0	0	0
ApCPR70	5.6303	0	0	0	0.447236	5.99571
ApCPR71	8.35009	0	0	0	0.885139	68.1512
ApCPR72	13.7517	0.103168	0	0	0.886586	157.061
ApCPR73	14.5966	0	0	0.261771	0.783573	82.3843
ApCPR74	0	0	1.48008	0	0.007319	0.093045
ApCPR75	0	0	0	0.926959	1.10249	0
ApCPR76	0	0	0	0	0	0
ApCPR77	0.684713	0	1.00571	0	0	3.20707
ApCPR78	17.4158	0.280124	0	9.03314	7.29747	1.66855
ApCPR79	0	0	0	0	0	0
ApCPR80	0	0	0	0	0.169295	0
ApCPR81	0	0	0	0	0	0
ApCPR82	0	0	0	0	0	0
ApCPR83	0	0	0	0	0	0
ApCPR84	0	0	0	0	0	0
ApCPR85	0	0	0	0	0	0
ApCPR86	0	0	0	0	0	0
ApCPR87	0	0	0	0	0	0
ApCPR88	0	0	0	0	0	0
ApCPR89	0	0.023806	0.131114	0.018854	0	0
ApCPR90	0	0	0	0	0	0
ApCPR91	0	0	0	0	0	0
ApCPR92	0	0	0	0	0	0
ApCPR93	0.027722	0	0	0	0	0
ApCPR94	0	0	0	0	0	0
ApCPR95	0	0	0	0	0.453518	0
ApCPR96	0	0	0	0.062392	0	0
ApCPR97	0	0	0	0	0	0
ApCPR98	2.28463	0	0	0.621317	1.66557	0
ApCPR99	0	0	0	0	0	0
ApCPR100	0.277321	0	0	171.925	234.146	0
ApCPR101	0	0	0	156.022	134.997	0
ApCPR102	0	0	0	0	0	0
ApCPR103	0	0	0	0	0	0
ApCPR104	0	0	0	6.08356	7.005	0
ApCPR105	0	0	0	0	0	0
ApCPR106	0	0	0	2.36419	0	0
ApCPR107	0	0	0	0	0	0
ApCPR108	0	0	0	0	0	0
ApCPR109	0	0	0	0	0.248088	0
ApCPR110	0	0	0	0.284281	0	0
ApCPR111	0	0	0	0	0	0.552316
ApCPR112	0.123812	0.109397	0	0	0	0.919255
ApCPR113	2.13743	0	0	4.50794	56.2915	0.774359
ApCPR114	0	0	0	0	0	0
ApCPR115	0	0	0	0	0	0
ApCPR116	0	0	0	0	0	0
ApCPR117	0	0	0	0	0	0
ApCPR118	0	0	0	0	0.367517	2.63235
ApCPR119	0.158276	0	0	0	0.208186	2.8644
ApCPR120	0.086474	0	0	0	1.98691	3.3529
ApCPR121	0.036992	0	0	0	0.140202	0
ApCPR122	1.84792	0	0	6.59258	46.5818	2.16915
ApCPR123	0.116716	0.778248	0.060391	0.802043	1.48082	0
ApCPR124	0	0	0	0	0	0
ApCPR125	0.1211	0	0	0.469319	7.24904	0
ApCPR126	0	0	0	0.364218	0.334832	0
ApCPR127	0	0	0	0.236716	0.060058	0
ApCPR128	0.040574	0.281153	0	0.076138	0.041908	0
ApCPR129	0.039136	0	0	0.416592	0.259786	0
ApCPR130	0.445871	0	0	0	0	0.146997
ApCPR131	0	0	0	0.2149	0	0
ApCPR132	0	0	0	0	0	0
ApCPR133	0	0	0	0.282305	0	0
ApCPR134	0.517008	3.27804	0.171241	37.8422	24.7538	4.38921
ApCPR135	0.850522	2.74708	0	0	0	2.80964
ApCPR136	0	0	0	0.466683	2.15264	0
ApCPR137	0	0	0	0	0	0
ApCPR138	0.45303	0	0	0.257576	0	0.236492
ApCPR139	0	0	0	0	0.466329	0.829619
ApCPR140	0	0	0	0	0.091993	0
ApCPR141	0	0	0	0	0	0
ApCPR142	0	0	0	0.128595	0.215335	0.054152
ApCPR143	0	0	0	0.030793	0.17065	0
ApCPR144	0	0	0.487386	0	0	0
ApCPR145	26.8857	145.331	0.285592	0	0	9.89036
ApCPR146	961.112	0.699255	5.71482	8.84366	4.76384	38.8811
ApCPR147	0	0	0	0	0.207837	0
ApCPR148	0	0	0	0	0	0
ApCPR149	64.1139	0.041299	0	0	0	0.101761
ApCPR150	13.6625	0.118608	0	0	0	0.311737
ApCPR151	3.14921	0	0	0	0	0.431037
ApCPR152	5.74453	0.027545	0	0	0	0.339327
ApCPR153	0	0.228492	0	0	0	0
ApCPR154	12.9213	0.101414	0.110012	0.21419	0	1.53349
ApCPR155	79.2824	0	0	0	0	8.60102
ApCPR156	0.033279	0.119847	0	0	0.114163	0
ApCPR157	1535.49	1.93412	3.33551	0.045108	0.06765	46.11
ApCPAP1-B	0.518475	0	0	0.099615	0.118267	0
ApCPAP1-D	0	0	0	0.400568	0.363954	0
ApCPAP1-F	0.207759	0	0	0.964628	11.3672	0
ApCPAP1-B2	0	0.042756	0	0	0	0
ApCPAP1-I	0.074963	0.020601	0	1.92574	1.44327	0.20107
ApCPAP1-M	20.2861	0.244825	0	0	0.003153	0.597063
ApCPAP1-C	48.9655	0.150419	0.229484	0	0	1.11079
ApCPAP1-A	0.062483	0	0	0	0.321331	0
ApCPAP1-O	0	0.005807	0	0	0.010791	0
ApCPAP1-L	0	0	0	0	0	0
ApCPAP1-K	0.875345	0.001408	0	0.485865	0.131377	0
ApCPAP1-J	0.053991	0.082933	0	0.282379	0.177841	0
ApCPAP3-D2	38.5186	0	0.120704	0	0	1.02439
ApCPAP3-C	381.857	0.705252	1.42046	0	0	62.6033
ApCPAP3-B	371.006	0.20596	0.948049	93.8305	148.066	83.8799
ApCPAP3-A2	10.4659	0	0	0	0	16.9787
ApCPAP3-A1	115.599	0.587105	4.4274	5.25805	19.6629	88.9384
ApCPAP3-E	993.58	0.645706	6.85368	0.148381	0.105579	108.739
ApCPCFC2	0	0	0	0	0.223166	0.474671
ApCPCFC3	0.714634	0.371972	0.230422	1.16287	1.25869	10.7651
ApCPCFC1	0.206969	2.543	0	4.36185	2.28758	1.27906
ApCPF	7.40148	13.2424	0.915182	14.5613	8.47558	38.1225
ApCPFL1	7.40796	0.486795	0	49.1409	2.1246	9.87267
ApCPFL2	0.031664	0	0	0	0	0
ApCPLCP1	0.064799	0	0	0	0.124466	0.076756
ApCPLCP2	0.244152	0	0	0.063634	0	0
ApCPT2	0.139919	0	0	7.84502	2.55554	0.014371
ApCPT1	641.985	0.510341	0.153146	0	0	38.1769
ApCPT4	12.2159	0	1.80889	0.378917	0.170822	1.14194
ApCPT3	2.31835	0	0.693878	0	0.189236	0.115214
ApCPG1	0	0	0	0	0	0
ApCPG2	120.693	0.178258	0	0.586336	0.449487	1.08361
ApCPG3	0	0	0	0	0	0
ApCPG4	0	0	0	0	0	0
ApCPG5	10.7062	0	0	0.750949	0	0.213184
ApCPG6	1055.93	0.681596	22.3308	0.275974	1.22016	16.1954
ApCPG7	0.077985	0	0	0	0	0
ApCPG8	0	0	0	0	0	0
ApCPH1	1.56573	0.311786	3611.75	0	0.055912	0
ApCPH2	2.96675	0.988997	6523.29	0	0	0
ApCPH3	0	0	0	0.354352	0.222251	0
ApCPH4	9.5897	0.044669	0	0.071104	0.28228	17.3902
ApCPH5	0.219492	0	0	0	0.213779	0.181113
ApCPH6	224.846	0.497735	1.13617	209.359	965.331	152.498
ApCPH7	159.663	0.326588	0.082517	1867.72	5465.78	127.601
ApCPH8	102.804	0.431466	0.361928	411.857	1580.66	57.4588
ApCPH9	38.1232	143.295	737.183	3.13603	1.37383	5309.33
ApCPH10	467.533	350.375	207.403	6.73052	5.15975	59253.5
ApCPH11	0	0	0	0	0	0.027536
ApCPH12	0	0	0	0.138559	0.141085	2.15361
ApCPH13	646.19	0.459948	0.212105	13.7454	22.5644	357.499
ApCPH14	7.84581	0	0	30.5765	78.9391	58.2206
ApCPH15	29.7232	0	0.101602	24.956	31.2996	134.959
ApCPH16	0.273179	0	0	268.502	378.973	11.8301
ApCPH17	19.4216	0	0	253.207	515.139	9.56047
ApCPH18	144.302	0.126348	0.050751	790.862	2743.02	52.8789
ApCPH19	0.082666	0	0	0	0	0
ApCPH20	0	0	0	0	0	0
ApCPH21	62.8782	0	0	0	0	46.4249
ApCPH22	0.313278	2.0429	0.054307	0.87725	0.614796	1.45833

## Sheet: Supplementary Table S6
Table S6 FPKM values of cuticular protein genes in three tissues/organs of Bombyx mori.
Gene ID	Ep	CA	PG
BmorCPR1	238.54	687.913	1.8178
BmorCPR2	30878.6	7.50314	56.6135
BmorCPR3	9561.95	111.828	339.076
BmorCPR4	29989.8	151.624	676.637
BmorCPR5	11158.5	5.80641	65.4619
BmorCPR6	5.28318	0.026084	1.19927
BmorCPR7	0	9.20636	1.08834
BmorCPR8	0	12.6484	5.4257
BmorCPR9	0	0.135105	0.664089
BmorCPR10	0.317632	9.89354	20.454
BmorCPR11	0.959479	2.45462	1.35644
BmorCPR12	0	1.40708	0.645138
BmorCPR13	0	5.58944	0.946243
BmorCPR14	0	0	0
BmorCPR15	0.985987	18.848	7.14785
BmorCPR16	0	0	0
BmorCPR17	0.606282	31.4592	1219.73
BmorCPR18	0.147324	20.11	1.3909
BmorCPR19	3.01455	3.70226	4.15459
BmorCPR20	0	0.114811	0
BmorCPR21	243.64	49.4508	3.9254
BmorCPR23	1621.77	24.8718	12.3303
BmorCPR24	1.80659	0.653934	3.70752
BmorCPR25	0	0.620478	1.00074
BmorCPR26	0	3.05245	595.165
BmorCPR27	8.36908	0.129857	0.358405
BmorCPR28	14367.4	2.2022	0.142434
BmorCPR29	0	0	0
BmorCPR30	2.8495	0	0
BmorCPR31	91.0917	0	0
BmorCPR32	139.363	40.6352	386.351
BmorCPR33	0	1.63534	1.23853
BmorCPR34	388.489	146.929	243.753
BmorCPR36	645.954	0	0.063126
BmorCPR37	0.71286	1.05977	6.81917
BmorCPR38	14199.7	51.4508	157.353
BmorCPR39	0.748204	5.11403	199.329
BmorCPR40	98.6937	10.3289	7.50032
BmorCPR41	12090.1	4.46194	29.7664
BmorCPR42	18602.3	18.6526	16.5826
BmorCPR43	57.1535	179.919	312.285
BmorCPR44	22.4035	68.105	448.722
BmorCPR45	21.2871	1.22687	2.66908
BmorCPR46	51423.5	37.0307	1624.75
BmorCPR48	0	0	0
BmorCPR49	0	53.1337	2773.77
BmorCPR51	22.2223	17.7305	4.56063
BmorCPR52	0.942412	1.20405	0.382279
BmorCPR53	242.581	0.467966	0.366214
BmorCPR54	0	13.6196	166.494
BmorCPR56	945.461	8.27924	35.821
BmorCPR57	0	0.128181	0
BmorCPR58	0	0.354412	0
BmorCPR59	0.851738	5.03625	17.1193
BmorCPR60	0	0.147767	3.85627
BmorCPR61	0	0	7.11153
BmorCPR62	0	0.44195	14.3752
BmorCPR63	0	3.61539	15.0438
BmorCPR64	0	0.186484	0
BmorCPR65	0	2.29096	1.30953
BmorCPR67	0	17.6383	136.837
BmorCPR68	0	5.63114	3541.04
BmorCPR69	0	507.912	3007.45
BmorCPR70	0.274224	64.6187	4460.1
BmorCPR71	0	117.942	138.126
BmorCPR72	0	14.0355	5.11357
BmorCPR73	0	0.223886	4.09197
BmorCPR74	0	0	0
BmorCPR75	0	2.78532	5.66477
BmorCPR76	0	3.14531	5.94513
BmorCPR77	0	0.226021	0
BmorCPR78	0	468.31	121.094
BmorCPR79	0.552024	5.14784	4.70276
BmorCPR81	0	0	0
BmorCPR82	0	0	0
BmorCPR83	0	4.18801	44.5687
BmorCPR84	0	5.76764	46.1374
BmorCPR85	0	0.468177	0.692145
BmorCPR86	0	1.38818	15.4414
BmorCPR87	0	2.68628	29.6144
BmorCPR88	0	1.87865	9.60464
BmorCPR89	0	2.56872	18.3549
BmorCPR90	0	231.058	14.0389
BmorCPR91	0	297.327	91.2718
BmorCPR92	0	0.323927	0.201886
BmorCPR93	0	133.359	11.0608
BmorCPR94	0	90.7965	1.22986
BmorCPR95	0	5.75913	27.4235
BmorCPR96	0	0	0
BmorCPR97	0	5.51436	9.19798
BmorCPR98	0	2.62814	5.03656
BmorCPR99	0	3.10037	6.45162
BmorCPR100	0	52.2313	44.1285
BmorCPR101	0	0	0
BmorCPR102	0	1.81401	5.08601
BmorCPR103	0	2.79757	5.51047
BmorCPR104	0	15.4624	48.9145
BmorCPR105	0	2.17513	4.10754
BmorCPR106	0	10.3858	14.8128
BmorCPR107	0	0	0
BmorCPR108	0	0	0
BmorCPR109	0	0	0.582422
BmorCPR110	0	0.086405	0.349591
BmorCPR111	0	0.955184	1.11323
BmorCPR112	0	0	0
BmorCPR113	0	0	0
BmorCPR114	0	0	0
BmorCPR115	0	0.204949	1.1972
BmorCPR116	0	0.245056	0
BmorCPR117	0	0	0
BmorCPR118	0	0	0
BmorCPR119	0	0.75697	0
BmorCPR120	0	0	0
BmorCPR121	0	1.31215	10.9888
BmorCPR122	6.48133	88.0866	15.8662
BmorCPR123	0	396.928	239.357
BmorCPR124	0	0	0
BmorCPR125	0	0.63091	0.488122
BmorCPR126	143.425	0.66682	9.74913
BmorCPR127	311.504	22.8471	156.428
BmorCPR128	6.02425	17.899	138.369
BmorCPR129	0	0.249496	0.104371
BmorCPR130	0.236502	0.224926	2.35684
BmorCPR131	0	2.39051	13.2699
BmorCPR132	0	0	0
BmorCPR133	0	165.735	3.46611
BmorCPR134	0	0.58696	0.393842
BmorCPR135	0.246837	0	0
BmorCPR136	0	0	0.081332
BmorCPR138	0	0.647344	2.53206
BmorCPR140	0	0	0
BmorCPR143	0.086603	38.6649	14.7098
BmorCPR150	0	0.970486	2.19728
BmorCPR151	0.266246	1.08473	0.411776
BmorCPR152	0	0	0
BmorCPR146	57.3795	116.076	130.343
BmorCPR147	0	0.906388	0.242478
BmorCPR148	1259.19	17.5648	4.50679
BmorCPR149	51.2432	16.8964	11.4849
BmorCPH5	33.4993	0.52393	182.777
BmorCPH28	3.35936	86.8993	336.846
BmorCPH29	0	1.08619	0.751984
BmorCPR47	0	0.435683	1.2209
BmorCPR55	4.79832	85.7534	607.281
BmorCPR139	0	0	0
BmorCPAP1-A	0	28.813	23.8076
BmorCPAP1-B	29.515	15.2935	15.8874
BmorCPAP1-C	79.6616	11.3893	29.4151
BmorCPAP1-D	0	0.096639	0.449824
BmorCPAP1-F	0	0.346757	1.38558
BmorCPAP1-G	3.80634	484.929	107.636
BmorCPAP1-H	124.304	19.8894	46.6231
BmorCPAP1-I	0.166431	34.8654	126.259
BmorCPAP1-J	1.27538	9.56237	0.779872
BmorCPAP1-K	3.7968	18.9657	127.177
BmorCPAP1-L	0.230438	31.1771	6.53635
BmorCPAP1-M	52.1194	26.6269	51.8557
BmorCPAP1-N	0	254.987	30.5796
BmorCPAP1-O	0	0	0.069367
BmorCPAP3-A1	431.909	1216.36	681.812
BmorCPAP3-A2	138.405	178.539	49.8
BmorCPAP3-B	170.533	709.49	626.3
BmorCPAP3-C	659.351	1494.82	2271.15
BmorCPAP3-D1	92.0606	52.1381	70.8038
BmorCPAP3-D2	0.566978	123.898	113.1
BmorCPAP3-E	938.148	2.77698	26.0402
BmorCPAP3-E2	0.506182	0	0
BmorCPAP3-E4	0	0	0
BmorCPH1	10.1076	10.8673	1.40162
BmorCPF	0	0.474348	4.53448
BmorCPFL1	359.159	318.806	560.905
BmorCPFL2	0	0.864925	1.07417
BmorCPFL3	0	60.4981	216.068
BmorCPFL4	0	38.3356	82.1848
BmorCPG7	0.22042	1622.02	591.942
BmorCPG8	0.767065	1472.43	810.584
BmorCPG11	0	117.934	1238.23
BmorCPG12	0.20724	281.487	516.481
BmorCPG13	143.575	33.8522	192.318
BmorCPG24	1.03153	214.43	469.731
BmorCPH6	0.109296	5.47511	9.72905
BmorCPH7	0.117143	1.64313	2.25866
BmorCPT1	115.588	0.284215	0.218973
BmorCPT2	0	2664.08	6328.16
BmorCPT3	0.311257	11636.2	13142.5
BmorCPT4	0	312.2	1664.27
BmorCPG1	1.1624	35.1189	435.995
BmorCPG2	0	1.88045	29.7031
BmorCPG3	1.06116	21.1564	830.439
BmorCPG4	1510.38	0.80651	1.33698
BmorCPG5	914.587	6.67744	42.5294
BmorCPG6	0	5.7716	109.922
BmorCPG9	0.226285	884.963	2761.35
BmorCPG10	474.628	2.00666	0.313759
BmorCPG14	11.7652	2837.66	4850.24
BmorCPG15	0	99.6984	204.033
BmorCPG16	130.215	456.096	45.5491
BmorCPG17	5723.38	53.5795	8.65494
BmorCPG18	16.67	10.8941	4.02089
BmorCPG19	0	3.09643	7.16546
BmorCPG20	0.514422	1686.45	6078.88
BmorCPG21	104.276	0.123354	0.045872
BmorCPG22	0	0.393985	15.3476
BmorCPG23	1.51174	6.44857	49.498
BmorCPG25	0	1.20073	352.641
BmorCPG26	0	7.43338	582.716
BmorCPG27	0	1.14918	46.6238
BmorCPG28	0.96294	8.27296	245.607
BmorCPH2	2.63699	28.2463	447.996
BmorCPH3	19.2601	13.8762	3.89257
BmorCPH4	8.05758	163.722	3473.52
BmorCPH8	3.04846	9.69225	47.231
BmorCPH9	0.227653	0.035155	0.304641
BmorCPH10	5.47245	1.65692	474.116
BmorCPH11	0.522549	3.45646	711.256
BmorCPH12	9.20022	0.45341	0.572839
BmorCPH13	1.09856	0.179547	0.112052
BmorCPH17	0	0.289576	0
BmorCPH18	4.97951	1435.78	13988.5
BmorCPH19	0	1457.89	12234.9
BmorCPH20	0	261.295	153.47
BmorCPH21	0	114.666	5820.51
BmorCPH22	0	99.8129	191.885
BmorCPH23	0	43.8013	3731.33
BmorCPH24	10886.7	0.877004	5.03249
BmorCPH25	4079.16	0.370079	0
BmorCPH26	16.5538	0	0.314195
BmorCPH27	10.7745	2.43754	1.76372
BmorCPH32	0	2.1195	5.33737
BmorCPH33	0	2084.03	44.0997
BmorCPH34	9467.02	0.988535	1.06138
BmorCPH14	0.291576	2.20939	104.373
BmorCPH15	0.105616	0.486525	63.3941
BmorCPH16	4.68934	2.24351	13.0317
BmorCPH30	6.72756	922.507	213.756
BmorCPH31	0.187135	141.148	47.2181

## Sheet: Supplementary Table S7
Table S7 Statistical analysis of the transcriptomic data for Ep, He, and Mg in Antheraea pernyi.
Tissue	Clean Reads	Base Number		GC Content%	≥Q30	Accession no.
Ep	34606729	10382018700	0.4623		0.9077	SRX18549155
He	38333709	11500112700	0.4669		0.9007	SRX18549156
Mg	30542737	9162821100	0.5338		0.8898	SRX18549157
